# Supplementary material for: Mindin regulates fibroblast subpopulations through distinct Src family kinases during fibrogenesis
Source: JCI Insight. 2024 Dec 31;10(3):e173071. doi: 10.1172/jci.insight.173071 (PMC11948575; doi:10.1172/jci.insight.173071)
Supplement: Supplemental tables 2-4 [file jciinsight-10-173071-s146.xlsx]

## Sheet: Table S2 - List of DEGs
Supplementary table 2: Diffrentially expressed genes in Mindin treated fibroblasts compared to buffer treated fibroblasts
Gene_id	Log2FC	p_value	q_value
CXCL10	13.0058	0.0007	0.00319043
RSAD2	12.512	0.0003	0.0015188
OASL	11.6058	5e-05	0.00029936
CXCL8	11.5119	5e-05	0.00029936
OAS1	11.4296	5e-05	0.00029936
CMPK2	10.9605	5e-05	0.00029936
HERC5	10.0762	5e-05	0.00029936
MX1	8.95755	5e-05	0.00029936
IFIT2	8.73351	5e-05	0.00029936
TNFSF10	8.22301	5e-05	0.00029936
IFI44L	8.19336	5e-05	0.00029936
VCAM1	8.19158	5e-05	0.00029936
TNFSF13B	8.12676	5e-05	0.00029936
CXCL3	8.06965	0.00035	0.00173504
CXCL5	8.02323	0.0046	0.0159438
TNFAIP6	8.01018	5e-05	0.00029936
GBP4	7.91845	5e-05	0.00029936
CCL2	7.86458	5e-05	0.00029936
ETV7	7.78533	5e-05	0.00029936
KIF5C	7.58418	0.0001	0.00056767
CXCL1	7.51959	5e-05	0.00029936
IL6	7.50678	5e-05	0.00029936
GCH1	7.46322	5e-05	0.00029936
ICAM1	7.45835	5e-05	0.00029936
CXCL2	7.38168	5e-05	0.00029936
OAS3	7.37095	5e-05	0.00029936
HERC6	7.36446	5e-05	0.00029936
IL32	7.34629	5e-05	0.00029936
NOD2	7.31299	5e-05	0.00029936
IFIH1	7.30414	5e-05	0.00029936
BATF2	7.25527	5e-05	0.00029936
ISG20	7.19529	5e-05	0.00029936
IDO1	7.15543	5e-05	0.00029936
IFIT1	7.10778	5e-05	0.00029936
C3	7.05015	5e-05	0.00029936
CFB	7.03977	5e-05	0.00029936
TNFAIP3	7.02123	5e-05	0.00029936
ISG15	6.97025	5e-05	0.00029936
OAS2	6.92425	5e-05	0.00029936
MX2	6.88796	5e-05	0.00029936
USP18	6.71572	5e-05	0.00029936
CCL5	6.60553	5e-05	0.00029936
IFIT3	6.57919	5e-05	0.00029936
GBP1	6.57788	5e-05	0.00029936
HCK	6.54246	0.0144	0.0414531
KIAA0040	6.53883	0.0057	0.0190839
SOD2	6.4771	5e-05	0.00029936
DDX58	6.41106	5e-05	0.00029936
SERPINB2	6.40556	5e-05	0.00029936
CYP7B1	6.37315	5e-05	0.00029936
CIITA	6.27574	0.01245	0.0366639
IL18BP	6.26587	5e-05	0.00029936
PDZD2	6.21834	0.0004	0.00195647
FAM107A	6.09163	5e-05	0.00029936
SLCO5A1	6.01882	0.00705	0.0227995
CXCL6	5.99724	5e-05	0.00029936
G0S2	5.9504	5e-05	0.00029936
RET	5.91854	5e-05	0.00029936
TRIM36	5.87419	0.0058	0.0193757
GBP5	5.83347	5e-05	0.00029936
CEACAM1	5.69695	0.0077	0.0245795
HES4	5.68856	0.00525	0.0178235
RARRES3	5.64591	5e-05	0.00029936
IFI6	5.5927	5e-05	0.00029936
HLA-F	5.55556	5e-05	0.00029936
FYB	5.55412	0.00505	0.0172698
IRF7	5.51799	5e-05	0.00029936
KYNU	5.50498	0.0062	0.0204651
ARL9	5.49376	0.0001	0.00056767
SLC2A5	5.46679	0.0109	0.0328988
TLR2	5.45329	5e-05	0.00029936
IL15RA	5.44549	5e-05	0.00029936
HELZ2	5.43936	5e-05	0.00029936
LAP3	5.41922	5e-05	0.00029936
IFI44	5.33225	5e-05	0.00029936
CTSS	5.31422	5e-05	0.00029936
PARP14	5.31185	5e-05	0.00029936
THEMIS2	5.29428	5e-05	0.00029936
SAMD9L	5.29154	5e-05	0.00029936
LIF	5.287	5e-05	0.00029936
BDKRB1	5.2304	5e-05	0.00029936
TNFAIP2	5.17281	5e-05	0.00029936
ADAP1	5.16176	5e-05	0.00029936
TYMP	5.15277	5e-05	0.00029936
LGALS9	5.1469	5e-05	0.00029936
DDX60L	5.11446	5e-05	0.00029936
FAM26F	5.10334	5e-05	0.00029936
IFITM1	5.09826	5e-05	0.00029936
PARP12	5.08306	5e-05	0.00029936
SLC39A8	5.06306	5e-05	0.00029936
TLR3	5.03654	5e-05	0.00029936
MRGPRX3	4.98367	0.0015	0.00613053
GMPR	4.98136	5e-05	0.00029936
HSD11B1	4.92905	5e-05	0.00029936
BIRC3	4.89102	5e-05	0.00029936
CD274	4.84485	5e-05	0.00029936
LMO2	4.84345	5e-05	0.00029936
RTP4	4.83794	5e-05	0.00029936
DHX58	4.82219	5e-05	0.00029936
NKAIN1	4.81483	0.01245	0.0366639
LAG3	4.79831	5e-05	0.00029936
BST2	4.79262	5e-05	0.00029936
EPSTI1	4.75911	5e-05	0.00029936
GBP3	4.75208	5e-05	0.00029936
PTX3	4.75109	5e-05	0.00029936
IFI35	4.74209	5e-05	0.00029936
C15orf48	4.7181	5e-05	0.00029936
PLSCR1	4.70596	5e-05	0.00029936
GBP2	4.69286	5e-05	0.00029936
APBA2	4.66851	0.00035	0.00173504
SAMHD1	4.66071	5e-05	0.00029936
HLA-DOB	4.63581	5e-05	0.00029936
NKX3-1	4.61784	5e-05	0.00029936
PTGS2	4.60939	5e-05	0.00029936
BRIP1	4.58645	5e-05	0.00029936
SRGN	4.58025	5e-05	0.00029936
SLC15A3	4.57922	5e-05	0.00029936
TAP1	4.57634	5e-05	0.00029936
C5orf56	4.57007	5e-05	0.00029936
ANKRD45	4.56564	0.00755	0.0241974
SAMD9	4.56067	5e-05	0.00029936
PNPT1	4.54826	5e-05	0.00029936
HAVCR2	4.52015	0.0028	0.010458
CH25H	4.41066	5e-05	0.00029936
TFPI2	4.40912	5e-05	0.00029936
PLEKHA4	4.38658	5e-05	0.00029936
LRRN3	4.3736	5e-05	0.00029936
TMEM229B	4.37105	5e-05	0.00029936
TRIM14	4.36393	5e-05	0.00029936
DDX60	4.34326	5e-05	0.00029936
LYPD5	4.34091	0.0014	0.00577926
NR4A3	4.33883	5e-05	0.00029936
MFSD2A	4.326	5e-05	0.00029936
APOL1	4.32521	5e-05	0.00029936
DLL1	4.3179	5e-05	0.00029936
LST1	4.30927	0.00045	0.00217129
PSMB9	4.30005	5e-05	0.00029936
MLKL	4.27483	5e-05	0.00029936
MIR155HG	4.26439	5e-05	0.00029936
CLEC1A	4.24861	0.0034	0.0122898
WARS	4.2094	5e-05	0.00029936
NFKBIA	4.17994	5e-05	0.00029936
TAP2	4.16929	5e-05	0.00029936
ZC3H12A	4.15892	5e-05	0.00029936
PARP9	4.15739	5e-05	0.00029936
KDR	4.15646	5e-05	0.00029936
PTGES	4.14642	5e-05	0.00029936
IFI27	4.13266	5e-05	0.00029936
SLC25A28	4.13034	5e-05	0.00029936
SLC39A14	4.11643	5e-05	0.00029936
MILR1	4.10879	0.00425	0.0148904
MT2A	4.10029	5e-05	0.00029936
ELOVL3	4.09535	0.0012	0.00507086
IRF1	4.06032	5e-05	0.00029936
APOBEC3G	4.03995	5e-05	0.00029936
CXCL16	4.02627	0.00015	0.000816994
SP110	4.02297	5e-05	0.00029936
C11orf96	4.01798	5e-05	0.00029936
HAPLN3	3.99828	5e-05	0.00029936
DTX3L	3.98859	5e-05	0.00029936
NEURL3	3.97504	0.0173	0.0483055
SECTM1	3.96672	5e-05	0.00029936
XAF1	3.9626	5e-05	0.00029936
KCNJ15	3.94353	5e-05	0.00029936
RARRES1	3.94172	5e-05	0.00029936
CD74	3.9369	5e-05	0.00029936
ATF3	3.9272	5e-05	0.00029936
RELB	3.92241	5e-05	0.00029936
ASPHD2	3.91783	5e-05	0.00029936
FBXO6	3.88274	5e-05	0.00029936
CD7	3.88258	5e-05	0.00029936
CHI3L2	3.88143	5e-05	0.00029936
TREX1	3.8651	5e-05	0.00029936
HLA-DRA	3.86141	0.0012	0.00507086
APOL3	3.85985	5e-05	0.00029936
NFKBIZ	3.8324	5e-05	0.00029936
CXCL9	3.81911	5e-05	0.00029936
IL22RA1	3.80378	5e-05	0.00029936
ANKRD1	3.79747	5e-05	0.00029936
GUCY1A3	3.79329	5e-05	0.00029936
MYD88	3.78996	5e-05	0.00029936
UBE2L6	3.77682	5e-05	0.00029936
TRIM25	3.77556	5e-05	0.00029936
UBL4B	3.76337	0.0017	0.00681657
STAT1	3.75482	5e-05	0.00029936
RAB43	3.73422	5e-05	0.00029936
IL10RB-AS1	3.69752	0.00405	0.0143153
CD38	3.69371	5e-05	0.00029936
NLRC5	3.69134	5e-05	0.00029936
IRAK2	3.67983	5e-05	0.00029936
RNF213	3.6548	5e-05	0.00029936
EIF2AK2	3.65311	5e-05	0.00029936
PTGIR	3.60537	5e-05	0.00029936
GCA	3.60401	5e-05	0.00029936
MSC	3.59989	5e-05	0.00029936
MMP1	3.59973	5e-05	0.00029936
CLUHP3	3.56434	5e-05	0.00029936
HLA-B	3.53268	5e-05	0.00029936
RRAD	3.52107	5e-05	0.00029936
NMI	3.51816	5e-05	0.00029936
RASD1	3.50964	5e-05	0.00029936
NPAS2	3.50362	5e-05	0.00029936
C1QTNF1	3.50079	5e-05	0.00029936
ODF3B	3.49912	5e-05	0.00029936
IKBKE	3.4984	5e-05	0.00029936
IL1B	3.43484	5e-05	0.00029936
APOL4	3.42385	5e-05	0.00029936
APOL2	3.42239	5e-05	0.00029936
RAB20	3.41552	5e-05	0.00029936
SLC37A1	3.41032	5e-05	0.00029936
C19orf66	3.39469	5e-05	0.00029936
NINJ1	3.38917	5e-05	0.00029936
FRMD3	3.38821	0.00025	0.00129811
TMEM140	3.3788	5e-05	0.00029936
APOL6	3.37528	5e-05	0.00029936
ANGPTL6	3.37504	5e-05	0.00029936
APCDD1L-AS1	3.36979	5e-05	0.00029936
SEMA4D	3.3648	5e-05	0.00029936
GIMAP2	3.35491	5e-05	0.00029936
CDK18	3.31669	0.0006	0.00278325
KCNT2	3.3154	5e-05	0.00029936
PSTPIP2	3.31342	5e-05	0.00029936
SLC18B1	3.29555	5e-05	0.00029936
TMEM171	3.29094	5e-05	0.00029936
PTGER4	3.28261	5e-05	0.00029936
TDRD7	3.2815	5e-05	0.00029936
ACSL5	3.24733	5e-05	0.00029936
TRIM22	3.23978	5e-05	0.00029936
NFKBIE	3.23853	5e-05	0.00029936
PPM1J	3.23554	5e-05	0.00029936
MCOLN2	3.23025	0.00025	0.00129811
CCL20	3.19998	5e-05	0.00029936
PLA2G4A	3.18269	5e-05	0.00029936
VAV3	3.17061	0.00315	0.011546
SOCS1	3.15731	5e-05	0.00029936
C2orf66	3.15496	0.0018	0.00713742
TRIM69	3.15314	5e-05	0.00029936
WNT4	3.13824	0.0021	0.00815079
ZNFX1	3.11453	5e-05	0.00029936
SCAMP1-AS1	3.0873	0.00155	0.00629696
STAP2	3.08395	5e-05	0.00029936
IFI16	3.07853	5e-05	0.00029936
SERPINB9	3.06989	5e-05	0.00029936
TRANK1	3.06564	5e-05	0.00029936
PATL2	3.06252	0.0018	0.00713742
LINC00854	3.05453	0.00935	0.0289677
SERPINB9P1	3.05228	5e-05	0.00029936
ITIH4	3.04164	5e-05	0.00029936
NFE2L3	3.03937	5e-05	0.00029936
LINC01138	3.03546	5e-05	0.00029936
UNC93B1	3.03485	5e-05	0.00029936
BDKRB2	3.02983	5e-05	0.00029936
NCOA7	3.02534	5e-05	0.00029936
GTPBP1	3.02509	5e-05	0.00029936
TRIM21	3.02011	5e-05	0.00029936
KIAA1755	3.01706	5e-05	0.00029936
STX11	2.9868	5e-05	0.00029936
BTBD11	2.98648	5e-05	0.00029936
TJP2	2.98522	5e-05	0.00029936
PARP10	2.98364	5e-05	0.00029936
FAM65C	2.9807	5e-05	0.00029936
HCG4B	2.97943	5e-05	0.00029936
RHBDF2	2.97552	5e-05	0.00029936
MAK	2.97469	0.00125	0.00524621
IFNAR2	2.9734	5e-05	0.00029936
ADAR	2.96766	5e-05	0.00029936
CASP1	2.96512	5e-05	0.00029936
EDN1	2.95901	5e-05	0.00029936
EDNRB	2.94876	0.0001	0.00056767
TMEM106A	2.94617	5e-05	0.00029936
MAOB	2.94017	0.0032	0.0116883
MOV10	2.93696	5e-05	0.00029936
MT1M	2.93483	5e-05	0.00029936
PSMB10	2.9314	5e-05	0.00029936
BTN3A3	2.93068	5e-05	0.00029936
CFLAR	2.92962	5e-05	0.00029936
RGS20	2.91218	5e-05	0.00029936
AGRN	2.90857	5e-05	0.00029936
PSME2	2.90445	5e-05	0.00029936
C17orf67	2.89962	5e-05	0.00029936
CFH	2.89755	5e-05	0.00029936
NUDCD1	2.88663	5e-05	0.00029936
PDPN	2.88617	5e-05	0.00029936
RASGRP3	2.88483	5e-05	0.00029936
STOX1	2.88133	0.0003	0.0015188
PSMB8	2.87986	5e-05	0.00029936
RIPK2	2.87636	5e-05	0.00029936
MAP3K5	2.87234	5e-05	0.00029936
RGS16	2.86412	5e-05	0.00029936
PML	2.85874	5e-05	0.00029936
LGI4	2.8576	5e-05	0.00029936
CNP	2.85311	5e-05	0.00029936
PPP4R4	2.84745	5e-05	0.00029936
TNIP1	2.8429	5e-05	0.00029936
WTAP	2.83981	5e-05	0.00029936
HECW2	2.83738	5e-05	0.00029936
IL7	2.83677	5e-05	0.00029936
TRAFD1	2.83619	5e-05	0.00029936
C8orf4	2.83104	5e-05	0.00029936
UBA7	2.82089	5e-05	0.00029936
ZNF267	2.82064	5e-05	0.00029936
JAK2	2.82047	5e-05	0.00029936
IER3	2.8198	5e-05	0.00029936
TACR2	2.81963	0.00125	0.00524621
SPTBN5	2.81871	5e-05	0.00029936
PPM1K	2.81356	5e-05	0.00029936
C3orf52	2.81225	5e-05	0.00029936
GPD2	2.80544	5e-05	0.00029936
FAM124A	2.80459	0.0007	0.00319043
NRP2	2.79736	5e-05	0.00029936
TRIM38	2.79542	5e-05	0.00029936
HES7	2.79308	0.00595	0.0197891
AKR1B1	2.79191	5e-05	0.00029936
PCGF5	2.79187	5e-05	0.00029936
PI4K2B	2.78567	5e-05	0.00029936
NUB1	2.73184	5e-05	0.00029936
NAMPT	2.72866	5e-05	0.00029936
PMAIP1	2.7202	5e-05	0.00029936
SLC12A7	2.71959	5e-05	0.00029936
KRT8	2.71404	5e-05	0.00029936
TGM1	2.71336	5e-05	0.00029936
IL1RN	2.71252	5e-05	0.00029936
LOC388692	2.70632	5e-05	0.00029936
STARD5	2.69975	5e-05	0.00029936
BID	2.6994	5e-05	0.00029936
EHD4	2.69542	5e-05	0.00029936
CD82	2.69468	5e-05	0.00029936
AQP9	2.68213	5e-05	0.00029936
HK2	2.68013	5e-05	0.00029936
BLZF1	2.67277	5e-05	0.00029936
PARP8	2.6678	5e-05	0.00029936
MB21D1	2.66723	5e-05	0.00029936
RNF19B	2.66543	5e-05	0.00029936
RNF114	2.66509	5e-05	0.00029936
HCG4	2.66355	0.0002	0.00106622
LOC103091866	2.63001	5e-05	0.00029936
TRIM5	2.62875	5e-05	0.00029936
TMEM110	2.62337	5e-05	0.00029936
SCLT1	2.62182	5e-05	0.00029936
IL7R	2.61864	5e-05	0.00029936
SP100	2.61617	5e-05	0.00029936
AGBL2	2.61103	0.0003	0.0015188
L1TD1	2.60235	5e-05	0.00029936
HLA-E	2.59809	5e-05	0.00029936
OGFRL1	2.59789	5e-05	0.00029936
CCDC109B	2.59206	5e-05	0.00029936
RHBDL2	2.58309	5e-05	0.00029936
TMEM62	2.58207	5e-05	0.00029936
LOC389705	2.57729	0.00345	0.0124275
FOSL1	2.57455	5e-05	0.00029936
CLDN23	2.55787	5e-05	0.00029936
CTNNBL1	2.55697	5e-05	0.00029936
LOC101927027	2.55539	0.0127	0.0373111
RELA	2.55225	5e-05	0.00029936
IFI30	2.5476	5e-05	0.00029936
HIST1H4H	2.54497	0.0012	0.00507086
FXYD6	2.54231	0.00065	0.00298661
PANX1	2.52718	5e-05	0.00029936
DENND5A	2.52664	5e-05	0.00029936
UHRF1BP1	2.5108	5e-05	0.00029936
DDO	2.5021	5e-05	0.00029936
SQRDL	2.50202	5e-05	0.00029936
DRAM1	2.49849	5e-05	0.00029936
FLJ32255	2.49238	5e-05	0.00029936
BEST4	2.49122	5e-05	0.00029936
NFKB2	2.48407	5e-05	0.00029936
RBCK1	2.48316	5e-05	0.00029936
PARP15	2.4825	0.00745	0.0239221
ATF5	2.48165	5e-05	0.00029936
STEAP2	2.48054	5e-05	0.00029936
RBM47	2.47389	5e-05	0.00029936
SLC43A2	2.47093	5e-05	0.00029936
ADCY4	2.45595	5e-05	0.00029936
LGALS3BP	2.45001	5e-05	0.00029936
JAK3	2.44439	5e-05	0.00029936
LOC101929723	2.4414	0.00055	0.00258489
PRKD2	2.44045	5e-05	0.00029936
DNAJA1	2.44016	5e-05	0.00029936
LEPREL1	2.43497	5e-05	0.00029936
STAT2	2.41899	5e-05	0.00029936
CD34	2.41319	5e-05	0.00029936
SLIT2	2.41125	5e-05	0.00029936
CGNL1	2.40916	5e-05	0.00029936
GABRR2	2.40762	0.0023	0.0088236
DYNLT1	2.39688	5e-05	0.00029936
DIRC1	2.39572	5e-05	0.00029936
HOXC-AS2	2.39075	0.0156	0.0443246
SLFN5	2.3899	5e-05	0.00029936
SLCO3A1	2.38934	5e-05	0.00029936
CSRNP1	2.38555	5e-05	0.00029936
ATP2B1	2.38515	5e-05	0.00029936
CSF1	2.38182	5e-05	0.00029936
PSMA4	2.37516	5e-05	0.00029936
BTN3A1	2.37293	5e-05	0.00029936
PHACTR4	2.36418	5e-05	0.00029936
SLFN13	2.36411	5e-05	0.00029936
DENND3	2.36399	5e-05	0.00029936
C2orf27A	2.36321	5e-05	0.00029936
CASP10	2.36185	5e-05	0.00029936
IL33	2.36097	0.00125	0.00524621
KCNA3	2.3541	5e-05	0.00029936
ZCCHC2	2.35159	5e-05	0.00029936
BRCA2	2.3506	5e-05	0.00029936
LOC153684	2.3495	0.005	0.0171247
CD47	2.34419	5e-05	0.00029936
EDNRA	2.34332	5e-05	0.00029936
RSPO3	2.34155	5e-05	0.00029936
PLEKHN1	2.34045	5e-05	0.00029936
FOXF1	2.33525	5e-05	0.00029936
GJD3	2.33462	5e-05	0.00029936
IFIT5	2.3307	5e-05	0.00029936
UXS1	2.32905	5e-05	0.00029936
TNF	2.32854	5e-05	0.00029936
TAPBP	2.32325	5e-05	0.00029936
FAS	2.32234	5e-05	0.00029936
LOC100505622	2.32068	0.0029	0.010784
FAM26E	2.32003	5e-05	0.00029936
LGMN	2.3191	5e-05	0.00029936
APOBEC3D	2.31561	5e-05	0.00029936
ENDOD1	2.31552	5e-05	0.00029936
MASTL	2.30939	5e-05	0.00029936
DRD4	2.30821	0.001	0.00434197
DIRC3	2.30815	0.00035	0.00173504
GPR180	2.29877	5e-05	0.00029936
FAM122C	2.29509	0.00075	0.00338648
PDCD1LG2	2.29161	5e-05	0.00029936
TMEM173	2.28812	5e-05	0.00029936
ARHGAP27	2.27967	5e-05	0.00029936
KIAA0226	2.2759	5e-05	0.00029936
WWC1	2.27234	5e-05	0.00029936
XRN1	2.27083	5e-05	0.00029936
OPTN	2.26968	5e-05	0.00029936
SLC1A3	2.26318	5e-05	0.00029936
42432	2.25372	5e-05	0.00029936
PTGER2	2.24685	5e-05	0.00029936
SLC41A2	2.24136	5e-05	0.00029936
APOBEC3F	2.24102	5e-05	0.00029936
SLFN12	2.24012	5e-05	0.00029936
TRAF2	2.23927	5e-05	0.00029936
ZFYVE26	2.23693	5e-05	0.00029936
OGFR	2.2342	5e-05	0.00029936
TEK	2.23251	5e-05	0.00029936
ERAP2	2.23095	5e-05	0.00029936
PLA2G4C	2.22795	5e-05	0.00029936
RFX5	2.22785	5e-05	0.00029936
PPP3CC	2.22768	5e-05	0.00029936
CACNA1A	2.22718	5e-05	0.00029936
ATP10A	2.22682	5e-05	0.00029936
ARNTL2	2.22592	5e-05	0.00029936
ATP8B4	2.22393	5e-05	0.00029936
CD40	2.22234	5e-05	0.00029936
TIFA	2.2214	5e-05	0.00029936
ADAMTS9	2.21906	5e-05	0.00029936
CCL7	2.21525	5e-05	0.00029936
LYN	2.21272	5e-05	0.00029936
HLA-DPA1	2.21222	0.0025	0.00949958
IGFLR1	2.20649	5e-05	0.00029936
ELMO2	2.20564	5e-05	0.00029936
SPATA13	2.20116	5e-05	0.00029936
BMP4	2.19771	0.0001	0.00056767
TSPAN2	2.19344	5e-05	0.00029936
BAG1	2.18821	5e-05	0.00029936
CDSN	2.1861	5e-05	0.00029936
TMX1	2.18324	5e-05	0.00029936
POLA2	2.17978	5e-05	0.00029936
CCDC134	2.1773	5e-05	0.00029936
FILIP1L	2.17581	5e-05	0.00029936
NTRK2	2.17115	5e-05	0.00029936
CYLD	2.15331	5e-05	0.00029936
ADPRHL2	2.14417	5e-05	0.00029936
TRIM26	2.14147	5e-05	0.00029936
IRF2	2.13436	5e-05	0.00029936
EXOSC9	2.13386	5e-05	0.00029936
FRMD4A	2.13269	5e-05	0.00029936
ASAH2	2.1317	0.0056	0.0188234
MFSD12	2.11908	5e-05	0.00029936
SLC11A2	2.11762	5e-05	0.00029936
MOB3C	2.11626	5e-05	0.00029936
ITPRIP	2.11266	5e-05	0.00029936
MOB3B	2.10661	5e-05	0.00029936
ZC3HAV1	2.10566	5e-05	0.00029936
ZNF107	2.09791	5e-05	0.00029936
RABGAP1L	2.09123	5e-05	0.00029936
TRIM56	2.08399	5e-05	0.00029936
SLC2A12	2.0839	5e-05	0.00029936
HTR2A	2.08253	5e-05	0.00029936
PHF11	2.08095	5e-05	0.00029936
SLCO2A1	2.07313	5e-05	0.00029936
MYO10	2.06477	5e-05	0.00029936
IFITM2	2.06153	5e-05	0.00029936
PSMA2	2.06131	5e-05	0.00029936
SPSB1	2.05559	5e-05	0.00029936
SLC2A6	2.0534	5e-05	0.00029936
B4GALT5	2.05185	5e-05	0.00029936
IFITM3	2.05074	5e-05	0.00029936
LAMA3	2.04625	5e-05	0.00029936
SLC6A9	2.04469	5e-05	0.00029936
ZC3H12C	2.03907	5e-05	0.00029936
POU2F2	2.03544	5e-05	0.00029936
CNDP2	2.03492	5e-05	0.00029936
CCND3	2.03316	5e-05	0.00029936
NUAK2	2.03171	5e-05	0.00029936
CMTR1	2.03048	5e-05	0.00029936
AGTRAP	2.03001	5e-05	0.00029936
IFNGR2	2.02343	5e-05	0.00029936
NBN	2.01637	5e-05	0.00029936
BAZ1A	2.0131	5e-05	0.00029936
STOML1	2.00868	5e-05	0.00029936
C2	2.00021	5e-05	0.00029936
PVRL2	1.9967	5e-05	0.00029936
PATL1	1.99593	5e-05	0.00029936
MUC1	1.99421	5e-05	0.00029936
CHRNA5	1.99122	0.00015	0.000816994
B3GALNT1	1.99012	5e-05	0.00029936
HLA-C	1.98034	5e-05	0.00029936
C6orf165	1.9791	0.0071	0.0229285
CKB	1.97645	5e-05	0.00029936
TNFRSF1B	1.97535	5e-05	0.00029936
GSDMD	1.96922	5e-05	0.00029936
CPED1	1.96613	5e-05	0.00029936
C19orf71	1.96118	0.0017	0.00681657
ANKFY1	1.95864	5e-05	0.00029936
GOLM1	1.95375	5e-05	0.00029936
CHRM3	1.95065	0.00325	0.0118486
VSIG10L	1.94977	5e-05	0.00029936
NCEH1	1.94837	5e-05	0.00029936
LRCH2	1.94805	5e-05	0.00029936
FAM111A	1.94804	5e-05	0.00029936
SYTL3	1.94653	5e-05	0.00029936
GLRX	1.9465	5e-05	0.00029936
RBMS2	1.94408	5e-05	0.00029936
SAT1	1.94351	5e-05	0.00029936
PSMA6	1.93729	5e-05	0.00029936
NDUFA9	1.93243	5e-05	0.00029936
ZFPM2	1.92874	5e-05	0.00029936
TNFAIP8	1.92825	5e-05	0.00029936
DGKI	1.92793	5e-05	0.00029936
APOBEC3B	1.92763	5e-05	0.00029936
TRIB1	1.92515	5e-05	0.00029936
CDKL5	1.92244	5e-05	0.00029936
DENND1A	1.92244	5e-05	0.00029936
CHST12	1.92124	5e-05	0.00029936
CA13	1.91646	5e-05	0.00029936
ODF2L	1.91635	5e-05	0.00029936
HS3ST3B1	1.91504	5e-05	0.00029936
FLT3LG	1.90997	5e-05	0.00029936
SOGA3	1.90762	5e-05	0.00029936
PCNX	1.90228	5e-05	0.00029936
CARD6	1.89759	5e-05	0.00029936
GNB4	1.89683	5e-05	0.00029936
CEP350	1.89162	5e-05	0.00029936
HIST1H2BC	1.89151	0.01095	0.033035
PERM1	1.89148	0.0001	0.00056767
CARD16	1.88444	5e-05	0.00029936
E2F7	1.88401	5e-05	0.00029936
DDX26B	1.87978	5e-05	0.00029936
MAP2	1.87975	5e-05	0.00029936
UBQLNL	1.87901	0.0008	0.00358718
MAFF	1.87674	5e-05	0.00029936
HIRA	1.87601	5e-05	0.00029936
KCNE1L	1.87175	0.0071	0.0229285
NFKB1	1.86749	5e-05	0.00029936
NCKAP5	1.86261	5e-05	0.00029936
IRAK3	1.86162	5e-05	0.00029936
BTG3	1.86142	5e-05	0.00029936
CD68	1.86121	5e-05	0.00029936
LY6E	1.85408	5e-05	0.00029936
PPIF	1.85192	5e-05	0.00029936
GTPBP2	1.85048	5e-05	0.00029936
PIK3CD	1.84571	0.0006	0.00278325
DCP1A	1.84205	5e-05	0.00029936
PLEK2	1.83927	5e-05	0.00029936
RASL11B	1.83767	0.00085	0.00377151
TBC1D9	1.83666	5e-05	0.00029936
JUNB	1.83434	5e-05	0.00029936
WDFY2	1.83384	5e-05	0.00029936
FMR1	1.83338	5e-05	0.00029936
IL23A	1.83271	0.00465	0.0161006
CYP27B1	1.82816	0.00455	0.0158108
PPP2R2A	1.82231	5e-05	0.00029936
NT5E	1.81726	5e-05	0.00029936
N4BP1	1.81375	5e-05	0.00029936
SLC43A3	1.81352	5e-05	0.00029936
LNPEP	1.8123	5e-05	0.00029936
SCARB2	1.81013	5e-05	0.00029936
L2HGDH	1.80656	5e-05	0.00029936
TTC38	1.80439	5e-05	0.00029936
C21orf91	1.80387	5e-05	0.00029936
TRIM34	1.80024	5e-05	0.00029936
FNDC5	1.79964	0.00085	0.00377151
CAMK1D	1.79915	0.0003	0.0015188
HCP5	1.79561	5e-05	0.00029936
MARCKSL1	1.79173	5e-05	0.00029936
ABTB2	1.78873	5e-05	0.00029936
C8orf46	1.78689	5e-05	0.00029936
APCDD1L	1.77709	5e-05	0.00029936
RHEBL1	1.77449	0.0003	0.0015188
EGFLAM	1.7723	0.0012	0.00507086
PPA1	1.76908	5e-05	0.00029936
ANKIB1	1.75858	5e-05	0.00029936
STEAP1	1.7581	5e-05	0.00029936
DBF4B	1.75716	5e-05	0.00029936
RIPK1	1.7542	5e-05	0.00029936
LOC115110	1.7539	0.0043	0.0150422
USP28	1.74745	5e-05	0.00029936
GATA6	1.74584	0.0015	0.00613053
RNF149	1.74406	5e-05	0.00029936
UBE2Z	1.74205	5e-05	0.00029936
YEATS2	1.7389	5e-05	0.00029936
PNRC1	1.73886	5e-05	0.00029936
ETV6	1.73426	5e-05	0.00029936
SP140L	1.73141	5e-05	0.00029936
FGFR1	1.7296	5e-05	0.00029936
SAMD4A	1.72869	5e-05	0.00029936
ICAM2	1.72522	0.0048	0.0165482
GAREM	1.72433	5e-05	0.00029936
BEAN1	1.7224	5e-05	0.00029936
GNG11	1.72142	5e-05	0.00029936
SMOX	1.71745	5e-05	0.00029936
ADAMTS3	1.71693	5e-05	0.00029936
MDGA1	1.71419	5e-05	0.00029936
C1orf198	1.71294	5e-05	0.00029936
TTC39B	1.70963	5e-05	0.00029936
LGALS8	1.70811	5e-05	0.00029936
NT5C3A	1.70759	5e-05	0.00029936
VEGFC	1.70538	5e-05	0.00029936
AFF1	1.70453	5e-05	0.00029936
AKAP7	1.70442	5e-05	0.00029936
SLC25A37	1.70419	5e-05	0.00029936
PROCR	1.70327	5e-05	0.00029936
ELF1	1.70286	5e-05	0.00029936
KIAA1033	1.70242	5e-05	0.00029936
TRADD	1.70179	5e-05	0.00029936
CDKN2D	1.70163	5e-05	0.00029936
SH3PXD2B	1.70055	5e-05	0.00029936
HIST2H2BA	1.699	0.00495	0.0169963
MAP3K8	1.69742	5e-05	0.00029936
ATXN7L1	1.69536	5e-05	0.00029936
RUNX3	1.69422	5e-05	0.00029936
ZBTB42	1.69238	5e-05	0.00029936
RGS3	1.6918	5e-05	0.00029936
HPSE	1.69174	5e-05	0.00029936
RNF144B	1.68767	5e-05	0.00029936
NNMT	1.6863	5e-05	0.00029936
OTUD4	1.67974	5e-05	0.00029936
LHFP	1.67792	5e-05	0.00029936
UGP2	1.67665	5e-05	0.00029936
LINC00472	1.67661	0.0002	0.00106622
GPR68	1.67128	5e-05	0.00029936
LOC101928100	1.668	0.01275	0.0374417
ITPR1	1.66674	5e-05	0.00029936
GADD45G	1.66518	0.0141	0.0407537
MR1	1.66143	5e-05	0.00029936
PDZRN3	1.66135	5e-05	0.00029936
ITPR2	1.65991	5e-05	0.00029936
PLP1	1.65922	0.00175	0.00697175
RILP	1.65583	5e-05	0.00029936
FAR2	1.6558	5e-05	0.00029936
C4orf22	1.65572	0.0135	0.0392872
NTN1	1.6554	5e-05	0.00029936
LINC01272	1.65468	0.001	0.00434197
SFT2D2	1.65454	5e-05	0.00029936
MT1E	1.65295	5e-05	0.00029936
NAPA	1.65076	5e-05	0.00029936
C3orf38	1.64903	0.0008	0.00358718
PNRC2	1.64569	5e-05	0.00029936
LMO4	1.6426	5e-05	0.00029936
LYRM4	1.63883	5e-05	0.00029936
PLK3	1.63727	5e-05	0.00029936
CCRN4L	1.63637	5e-05	0.00029936
GPR133	1.63616	5e-05	0.00029936
MCL1	1.63311	5e-05	0.00029936
NHS	1.63185	5e-05	0.00029936
KIAA0513	1.63073	5e-05	0.00029936
MAFB	1.63006	5e-05	0.00029936
PIM3	1.62938	5e-05	0.00029936
PSMA3	1.62885	5e-05	0.00029936
IRF9	1.62634	5e-05	0.00029936
SNX27	1.62396	5e-05	0.00029936
TLE4	1.61804	5e-05	0.00029936
LOC728989	1.61798	0.00025	0.00129811
ZNF618	1.61546	5e-05	0.00029936
CAPN3	1.61545	5e-05	0.00029936
ENTPD5	1.61444	5e-05	0.00029936
RIPK3	1.61443	5e-05	0.00029936
AP1S3	1.61342	0.00095	0.00415813
MELK	1.61119	5e-05	0.00029936
USF1	1.61036	5e-05	0.00029936
SLC30A1	1.60814	5e-05	0.00029936
KISS1	1.60796	0.0072	0.0232238
FRAS1	1.60783	5e-05	0.00029936
C7orf60	1.60552	5e-05	0.00029936
PARP4	1.60102	5e-05	0.00029936
ITGB2-AS1	1.59965	0.00345	0.0124275
RICTOR	1.59109	5e-05	0.00029936
SCML1	1.59003	5e-05	0.00029936
STOM	1.58517	5e-05	0.00029936
MICB	1.5847	5e-05	0.00029936
PELI1	1.57819	5e-05	0.00029936
HOXD4	1.57746	5e-05	0.00029936
ID3	1.57687	5e-05	0.00029936
KIF6	1.5727	5e-05	0.00029936
KIAA0247	1.56708	5e-05	0.00029936
H2AFY2	1.56676	5e-05	0.00029936
SDCBP	1.56541	5e-05	0.00029936
RAB8B	1.56224	5e-05	0.00029936
FZD8	1.56172	5e-05	0.00029936
SH2B3	1.55994	5e-05	0.00029936
HOXD3	1.55951	5e-05	0.00029936
LIFR	1.5584	5e-05	0.00029936
CDC25B	1.55756	5e-05	0.00029936
JADE2	1.54489	5e-05	0.00029936
DUSP5	1.54483	5e-05	0.00029936
FKBP1B	1.53951	5e-05	0.00029936
PDGFRL	1.53677	5e-05	0.00029936
UBXN2A	1.53553	5e-05	0.00029936
ETS1	1.5353	5e-05	0.00029936
CBLN3	1.53342	0.01015	0.0310074
GSAP	1.53316	0.0016	0.00646911
MMAA	1.53193	5e-05	0.00029936
DENND2D	1.53045	5e-05	0.00029936
SAP130	1.52916	5e-05	0.00029936
LPXN	1.52634	5e-05	0.00029936
SEMA4B	1.52248	5e-05	0.00029936
SCARF1	1.52129	0.00085	0.00377151
USP15	1.52089	5e-05	0.00029936
HLA-A	1.51872	5e-05	0.00029936
LINC01137	1.51837	5e-05	0.00029936
VAMP5	1.51812	5e-05	0.00029936
KLF9	1.51594	5e-05	0.00029936
PIM1	1.51196	5e-05	0.00029936
LACTB	1.50699	5e-05	0.00029936
MYCBP2	1.50625	5e-05	0.00029936
STAT6	1.50083	5e-05	0.00029936
ERN1	1.50045	0.0001	0.00056767
PTN	1.49963	5e-05	0.00029936
FAM8A1	1.49938	5e-05	0.00029936
RASAL2	1.49801	5e-05	0.00029936
RCAN1	1.49505	5e-05	0.00029936
EGFR	1.49401	5e-05	0.00029936
MMP12	1.49347	5e-05	0.00029936
CXorf38	1.49336	5e-05	0.00029936
TNFAIP8L3	1.49239	5e-05	0.00029936
PID1	1.49083	5e-05	0.00029936
GNA14	1.4903	5e-05	0.00029936
CREBRF	1.48994	5e-05	0.00029936
MT1X	1.48905	5e-05	0.00029936
TBX19	1.48817	5e-05	0.00029936
ADRB2	1.48538	0.0071	0.0229285
CCNL1	1.48459	5e-05	0.00029936
SLC22A4	1.48199	5e-05	0.00029936
SBNO2	1.48102	5e-05	0.00029936
SMURF2	1.48008	5e-05	0.00029936
ALPK1	1.47804	5e-05	0.00029936
MRPL17	1.47757	5e-05	0.00029936
ACOT2	1.477	5e-05	0.00029936
FOXC1	1.47664	5e-05	0.00029936
HIST2H2BF	1.47647	0.01385	0.0400994
NGF	1.47615	5e-05	0.00029936
CBR3	1.47605	5e-05	0.00029936
LINC01160	1.47592	0.00925	0.0287169
MESDC1	1.47481	5e-05	0.00029936
RGL1	1.47431	5e-05	0.00029936
ARRDC2	1.47305	5e-05	0.00029936
ST6GAL1	1.47011	0.00175	0.00697175
CCDC170	1.46711	5e-05	0.00029936
GTF2B	1.46636	5e-05	0.00029936
ATXN7	1.46625	5e-05	0.00029936
LINC01000	1.46516	5e-05	0.00029936
PTPRA	1.46427	5e-05	0.00029936
ZSWIM4	1.46418	5e-05	0.00029936
SUOX	1.4631	5e-05	0.00029936
CASP4	1.4624	5e-05	0.00029936
FYTTD1	1.45792	5e-05	0.00029936
DTX2P1-UPK3BP1-PMS2P11	1.45727	0.0032	0.0116883
ITGA1	1.45638	5e-05	0.00029936
MIIP	1.45593	5e-05	0.00029936
FAM46A	1.45538	5e-05	0.00029936
LINC00506	1.4548	0.0003	0.0015188
TMEM2	1.45447	5e-05	0.00029936
MST1R	1.45194	0.00105	0.00452865
ACVRL1	1.45016	5e-05	0.00029936
C16orf98	1.44893	0.00045	0.00217129
ABHD16A	1.4486	5e-05	0.00029936
AFAP1L1	1.447	5e-05	0.00029936
STARD13	1.44684	5e-05	0.00029936
WNT16	1.44554	5e-05	0.00029936
UBE2E1	1.44447	5e-05	0.00029936
C6orf62	1.44382	5e-05	0.00029936
LIN52	1.44179	5e-05	0.00029936
LYPD1	1.43927	0.0105	0.0318829
RNF24	1.43734	5e-05	0.00029936
GINS1	1.43726	5e-05	0.00029936
LCTL	1.43709	0.0011	0.00471582
LAMA1	1.43672	5e-05	0.00029936
C1S	1.43652	5e-05	0.00029936
BCL2L13	1.43616	5e-05	0.00029936
STAT3	1.43499	5e-05	0.00029936
DNMBP	1.43141	5e-05	0.00029936
ZNF710	1.43058	5e-05	0.00029936
BVES	1.43006	5e-05	0.00029936
SLC38A5	1.42579	5e-05	0.00029936
BLOC1S3	1.4252	5e-05	0.00029936
ROR2	1.42478	5e-05	0.00029936
NASP	1.42344	5e-05	0.00029936
CEP57L1	1.42308	5e-05	0.00029936
LOC101927181	1.4222	0.00085	0.00377151
FGF5	1.41919	5e-05	0.00029936
PAX3	1.41911	5e-05	0.00029936
CLMP	1.41909	5e-05	0.00029936
DIAPH2	1.4116	5e-05	0.00029936
DRAP1	1.40974	5e-05	0.00029936
PSMF1	1.40909	5e-05	0.00029936
HTR7	1.40465	0.0044	0.0153288
NADK	1.40367	5e-05	0.00029936
SUSD3	1.40341	0.006	0.0199115
BTN3A2	1.40312	5e-05	0.00029936
CCDC71L	1.40256	5e-05	0.00029936
CYTH1	1.4024	5e-05	0.00029936
SOCS3	1.40239	5e-05	0.00029936
PSME1	1.4017	5e-05	0.00029936
PROB1	1.40147	0.00015	0.000816994
IGFBP5	1.40146	5e-05	0.00029936
MED25	1.40064	5e-05	0.00029936
RNF150	1.39928	5e-05	0.00029936
NR4A2	1.39707	5e-05	0.00029936
LACC1	1.39672	5e-05	0.00029936
KAT2B	1.39139	5e-05	0.00029936
C14orf159	1.39049	5e-05	0.00029936
PRKCD	1.38937	5e-05	0.00029936
TNIP3	1.38921	0.00015	0.000816994
FRMD6	1.3887	5e-05	0.00029936
ENY2	1.38868	5e-05	0.00029936
FAM53A	1.38833	0.00015	0.000816994
CHST11	1.38706	5e-05	0.00029936
FAM71F2	1.3839	5e-05	0.00029936
MTMR11	1.38384	5e-05	0.00029936
WHAMM	1.38263	5e-05	0.00029936
PARD3	1.38151	5e-05	0.00029936
MAP7	1.37985	5e-05	0.00029936
STX17	1.37827	5e-05	0.00029936
AIDA	1.37339	5e-05	0.00029936
PHACTR1	1.37093	0.00015	0.000816994
LYSMD2	1.36881	5e-05	0.00029936
RND3	1.36779	5e-05	0.00029936
SMCHD1	1.36601	5e-05	0.00029936
DECR1	1.36462	5e-05	0.00029936
BTN2A1	1.36237	5e-05	0.00029936
LOC643733	1.35974	0.00535	0.0181131
ADAM17	1.35963	5e-05	0.00029936
TLK2	1.35935	5e-05	0.00029936
LOC100288637	1.35929	5e-05	0.00029936
TMEM132A	1.35778	0.0128	0.0375723
MRPL32	1.35714	5e-05	0.00029936
B2M	1.3554	5e-05	0.00029936
HLA-H	1.35351	5e-05	0.00029936
CDYL2	1.35249	0.00025	0.00129811
ZDHHC14	1.35168	5e-05	0.00029936
TMEM165	1.35039	5e-05	0.00029936
C12orf61	1.34851	0.00745	0.0239221
PDE4DIP	1.3475	0.00475	0.0163967
LOC100133669	1.34643	0.00035	0.00173504
SERPING1	1.34622	5e-05	0.00029936
CASP7	1.34477	5e-05	0.00029936
TRIM47	1.34471	5e-05	0.00029936
TROAP	1.34308	0.0019	0.00747065
STXBP4	1.3429	5e-05	0.00029936
AP5B1	1.33999	5e-05	0.00029936
BAZ2A	1.33938	5e-05	0.00029936
THBS1	1.33759	5e-05	0.00029936
CSNK1G1	1.33728	5e-05	0.00029936
A4GALT	1.33537	5e-05	0.00029936
SCUBE3	1.33417	5e-05	0.00029936
MVB12B	1.33342	5e-05	0.00029936
PYCARD	1.33316	5e-05	0.00029936
AIM1	1.33171	5e-05	0.00029936
NUP62	1.33111	0.00255	0.00966252
BCL3	1.33091	5e-05	0.00029936
CHMP5	1.32852	5e-05	0.00029936
NKAPP1	1.32689	0.00585	0.0195043
MMP25	1.32425	0.01695	0.0474943
CA12	1.32352	5e-05	0.00029936
NEDD1	1.32274	5e-05	0.00029936
CEBPD	1.32273	5e-05	0.00029936
SPHK1	1.32185	5e-05	0.00029936
MICALL2	1.31909	5e-05	0.00029936
DTX2	1.31884	5e-05	0.00029936
OSMR	1.31367	5e-05	0.00029936
PHLDA1	1.31181	5e-05	0.00029936
C1R	1.30736	5e-05	0.00029936
AP3S2	1.30725	5e-05	0.00029936
POMP	1.30708	5e-05	0.00029936
USP42	1.30601	5e-05	0.00029936
SMARCA5	1.30528	5e-05	0.00029936
C9orf91	1.30432	5e-05	0.00029936
AKAP2	1.30419	5e-05	0.00029936
TGM2	1.30383	5e-05	0.00029936
NOC3L	1.30362	5e-05	0.00029936
NR1D1	1.30349	0.00235	0.00899254
PSEN1	1.30165	5e-05	0.00029936
CPEB3	1.2993	0.0011	0.00471582
PIWIL4	1.29891	5e-05	0.00029936
ASS1	1.29874	5e-05	0.00029936
CPEB2	1.29858	5e-05	0.00029936
SCO1	1.29661	5e-05	0.00029936
SLC25A22	1.29642	5e-05	0.00029936
LINC00936	1.296	5e-05	0.00029936
ETS2	1.29584	5e-05	0.00029936
ANGPT1	1.29488	5e-05	0.00029936
CHEK2	1.29385	5e-05	0.00029936
MTF1	1.29364	5e-05	0.00029936
RAB24	1.29275	5e-05	0.00029936
GPRIN1	1.2919	5e-05	0.00029936
AKR1C1	1.29182	5e-05	0.00029936
GJA4	1.29137	5e-05	0.00029936
BANK1	1.29122	0.00685	0.0222588
DSE	1.29069	5e-05	0.00029936
SLC16A4	1.28845	5e-05	0.00029936
BBX	1.28758	5e-05	0.00029936
KARS	1.28664	5e-05	0.00029936
DCBLD1	1.28184	0.015	0.0428802
ERAP1	1.2801	0.0104	0.0316217
DNPEP	1.27984	5e-05	0.00029936
CCNYL1	1.27581	5e-05	0.00029936
AMER1	1.27483	5e-05	0.00029936
METTL7A	1.27254	5e-05	0.00029936
TMBIM1	1.27209	5e-05	0.00029936
RNF217	1.27129	5e-05	0.00029936
CHRNB1	1.2708	5e-05	0.00029936
RRN3P3	1.27074	0.00025	0.00129811
PIEZO1	1.27073	5e-05	0.00029936
HIVEP1	1.26876	5e-05	0.00029936
SLC9A8	1.26736	5e-05	0.00029936
NEO1	1.26565	5e-05	0.00029936
SPTLC2	1.26541	5e-05	0.00029936
CLIC4	1.26519	5e-05	0.00029936
HELB	1.26434	0.00185	0.00730793
CCR7	1.26363	0.01615	0.0455158
CADPS2	1.26338	5e-05	0.00029936
HIST2H2BE	1.26248	5e-05	0.00029936
MFHAS1	1.26244	5e-05	0.00029936
TESK2	1.26103	0.00025	0.00129811
BMPR2	1.26083	5e-05	0.00029936
TAB2	1.26025	5e-05	0.00029936
ISY1-RAB43	1.25929	0.00065	0.00298661
MAML2	1.25918	5e-05	0.00029936
JAM2	1.25905	5e-05	0.00029936
TSC22D1	1.25874	5e-05	0.00029936
GABRE	1.25721	5e-05	0.00029936
SLC30A7	1.25664	5e-05	0.00029936
HBEGF	1.25524	0.0033	0.011989
CCDC117	1.25484	5e-05	0.00029936
ECT2	1.25276	5e-05	0.00029936
NOD1	1.25253	5e-05	0.00029936
MOB1A	1.25073	5e-05	0.00029936
TICAM1	1.25069	5e-05	0.00029936
PRPF3	1.24965	5e-05	0.00029936
NCK2	1.24945	5e-05	0.00029936
ORC6	1.24814	0.0006	0.00278325
GNG5	1.24783	5e-05	0.00029936
CHIC2	1.24746	5e-05	0.00029936
STON2	1.24742	0.00055	0.00258489
RAI14	1.24636	5e-05	0.00029936
DGKH	1.24635	0.0006	0.00278325
BACE2	1.24449	5e-05	0.00029936
TCIRG1	1.24403	5e-05	0.00029936
FAM21A	1.24219	5e-05	0.00029936
AMPD3	1.24134	5e-05	0.00029936
ZDHHC9	1.24095	5e-05	0.00029936
TIA1	1.23987	5e-05	0.00029936
FUT4	1.23963	5e-05	0.00029936
MDK	1.23925	5e-05	0.00029936
STAC3	1.23731	0.01285	0.0376783
CLIC6	1.23712	0.0006	0.00278325
FAM189B	1.23653	5e-05	0.00029936
FAM120C	1.23608	0.00095	0.00415813
MORC3	1.23506	5e-05	0.00029936
SETD1B	1.23496	5e-05	0.00029936
SLC7A7	1.23316	5e-05	0.00029936
GRAMD1A	1.23279	5e-05	0.00029936
C7orf63	1.23204	5e-05	0.00029936
ZC2HC1C	1.23181	0.0024	0.00917095
CDC42EP2	1.23144	5e-05	0.00029936
CCDC147	1.22674	0.01025	0.0312356
NXT2	1.22667	5e-05	0.00029936
NFIL3	1.22651	5e-05	0.00029936
MCC	1.22638	0.00025	0.00129811
SULF1	1.22594	5e-05	0.00029936
LITAF	1.22506	5e-05	0.00029936
EXT1	1.22105	5e-05	0.00029936
SERPINB8	1.22038	5e-05	0.00029936
UVRAG	1.21941	5e-05	0.00029936
OAF	1.21883	5e-05	0.00029936
COL4A1	1.21811	5e-05	0.00029936
LINC01358	1.21684	0.0033	0.011989
STK17B	1.21556	5e-05	0.00029936
C18orf8	1.2148	0.0017	0.00681657
SLC9A9	1.21398	5e-05	0.00029936
COASY	1.21379	5e-05	0.00029936
HSPA1B	1.21338	5e-05	0.00029936
ITPKB	1.2126	5e-05	0.00029936
ZC3H3	1.21111	5e-05	0.00029936
HDX	1.20779	5e-05	0.00029936
LUM	1.20702	5e-05	0.00029936
TRAF3IP2	1.20615	0.0054	0.0182551
BUB1	1.20576	5e-05	0.00029936
FAM20C	1.20539	5e-05	0.00029936
RNF138	1.20527	5e-05	0.00029936
RALB	1.20197	5e-05	0.00029936
ACKR4	1.20113	5e-05	0.00029936
CEBPB	1.19854	5e-05	0.00029936
DDIT4L	1.19827	5e-05	0.00029936
HSCB	1.19744	5e-05	0.00029936
UBA6	1.19683	5e-05	0.00029936
CCDC150	1.19482	0.0088	0.0275276
FIBIN	1.19298	5e-05	0.00029936
PDCD5	1.19087	5e-05	0.00029936
TMEM60	1.19067	5e-05	0.00029936
ABCA1	1.1899	5e-05	0.00029936
RP2	1.18759	5e-05	0.00029936
TMEM63A	1.18682	0.00955	0.0294529
DDI2	1.18643	0.00405	0.0143153
GSTO1	1.18632	5e-05	0.00029936
RIMKLB	1.18584	5e-05	0.00029936
TMEM100	1.18467	0.00105	0.00452865
ABCD1	1.18392	5e-05	0.00029936
C4orf33	1.18244	5e-05	0.00029936
JUN	1.1812	5e-05	0.00029936
FNIP2	1.18049	5e-05	0.00029936
HIST1H2BD	1.1799	0.00015	0.000816994
IKZF2	1.17834	5e-05	0.00029936
LOC101929567	1.17692	0.0009	0.00396614
SELO	1.17615	5e-05	0.00029936
MOCOS	1.17567	5e-05	0.00029936
APOLD1	1.1753	5e-05	0.00029936
DISC1	1.17486	0.0069	0.0224052
C5orf15	1.17476	5e-05	0.00029936
SH3BP1	1.17301	0.0001	0.00056767
TLR5	1.17284	0.0108	0.0326405
SH3BP2	1.17164	5e-05	0.00029936
EDARADD	1.17128	0.0087	0.0272777
KLF5	1.1694	0.0003	0.0015188
GAB3	1.16913	0.00745	0.0239221
TNS3	1.16898	5e-05	0.00029936
TWIST2	1.16742	5e-05	0.00029936
HS3ST3A1	1.16303	5e-05	0.00029936
CPXM2	1.1617	5e-05	0.00029936
TRIP12	1.16144	5e-05	0.00029936
ZNF442	1.16053	0.0174	0.0485148
ITPR3	1.15833	5e-05	0.00029936
SPPL2A	1.15832	5e-05	0.00029936
SHOX2	1.15569	5e-05	0.00029936
SIRPA	1.15459	5e-05	0.00029936
CLSTN3	1.15377	5e-05	0.00029936
STARD4	1.15314	0.006	0.0199115
NAGK	1.15205	5e-05	0.00029936
C11orf68	1.14989	5e-05	0.00029936
BET1	1.14878	5e-05	0.00029936
OSBPL10	1.14856	0.0006	0.00278325
PLEKHH2	1.14755	5e-05	0.00029936
DIP2B	1.14734	5e-05	0.00029936
FTH1	1.14562	0.00035	0.00173504
QKI	1.14353	5e-05	0.00029936
RNF31	1.14315	5e-05	0.00029936
GPBP1	1.14158	5e-05	0.00029936
ATOH8	1.1413	5e-05	0.00029936
ANTXR2	1.13608	5e-05	0.00029936
TNK2	1.1355	5e-05	0.00029936
SH3GLB1	1.1332	5e-05	0.00029936
HDAC9	1.13028	5e-05	0.00029936
SCPEP1	1.12985	5e-05	0.00029936
CKAP4	1.12958	5e-05	0.00029936
ZBTB17	1.12927	5e-05	0.00029936
CDK6	1.12781	5e-05	0.00029936
WISP1	1.12781	5e-05	0.00029936
SLC2A1	1.12477	5e-05	0.00029936
TROVE2	1.12287	5e-05	0.00029936
LRRC3	1.12017	0.0102	0.0311251
HIF1A	1.12006	5e-05	0.00029936
FAM3C	1.11971	5e-05	0.00029936
LOC728752	1.11792	0.00295	0.010949
FAM167B	1.11769	5e-05	0.00029936
SPAG1	1.11762	0.00245	0.00933049
RPS6KC1	1.11751	5e-05	0.00029936
NTNG2	1.11693	5e-05	0.00029936
ZRSR2	1.11619	5e-05	0.00029936
USP43	1.11596	0.0013	0.00542753
SLC8A1	1.11346	5e-05	0.00029936
RSBN1L	1.11262	5e-05	0.00029936
SPTBN1	1.11193	5e-05	0.00029936
ARL5B	1.11174	0.00015	0.000816994
CLSPN	1.11137	0.00245	0.00933049
TBX18	1.11049	5e-05	0.00029936
RANGAP1	1.10973	5e-05	0.00029936
SETX	1.10923	5e-05	0.00029936
FKBP5	1.10904	0.00065	0.00298661
LIMA1	1.10808	5e-05	0.00029936
GUCD1	1.10765	0.0001	0.00056767
NAB1	1.10609	5e-05	0.00029936
GRIPAP1	1.10436	5e-05	0.00029936
CISD1	1.10393	5e-05	0.00029936
AAED1	1.10241	5e-05	0.00029936
C19orf12	1.10234	5e-05	0.00029936
DDX52	1.10158	5e-05	0.00029936
TMEM87A	1.10085	5e-05	0.00029936
RFTN1	1.10072	5e-05	0.00029936
ACP2	1.09734	5e-05	0.00029936
C12orf45	1.09365	5e-05	0.00029936
RMI2	1.09312	5e-05	0.00029936
PRRG1	1.09282	5e-05	0.00029936
MSI2	1.09257	0.00075	0.00338648
SH3PXD2A	1.09028	5e-05	0.00029936
PRRX2	1.08945	5e-05	0.00029936
ADCY7	1.08892	5e-05	0.00029936
GANC	1.08836	5e-05	0.00029936
PSMA5	1.08775	5e-05	0.00029936
BTG1	1.08692	5e-05	0.00029936
IGFBP7	1.08667	5e-05	0.00029936
PTPRE	1.08659	0.00215	0.00831631
ADARB1	1.08589	5e-05	0.00029936
CES2	1.08579	5e-05	0.00029936
FBXL7	1.0847	5e-05	0.00029936
42617	1.08289	0.0001	0.00056767
DUSP6	1.08257	5e-05	0.00029936
FZD5	1.08204	0.00155	0.00629696
WDR25	1.08185	5e-05	0.00029936
RNF122	1.08045	0.0011	0.00471582
PIK3R3	1.07872	0.0021	0.00815079
VRK2	1.07823	0.0001	0.00056767
FEM1C	1.0772	5e-05	0.00029936
CAMK2D	1.0766	5e-05	0.00029936
NFKBIB	1.07516	0.0157	0.0445621
GAL	1.07415	0.01635	0.046003
PGS1	1.07378	5e-05	0.00029936
RIN2	1.07351	5e-05	0.00029936
SALL1	1.07245	5e-05	0.00029936
STAT4	1.07177	0.0002	0.00106622
BPGM	1.07164	5e-05	0.00029936
CD58	1.07088	5e-05	0.00029936
ADPGK	1.07026	5e-05	0.00029936
MAP2K3	1.06957	5e-05	0.00029936
CD2AP	1.06921	5e-05	0.00029936
MAPK8IP2	1.06585	0.0052	0.017667
TSKU	1.06552	5e-05	0.00029936
PDLIM1	1.06526	5e-05	0.00029936
PLAGL2	1.06497	5e-05	0.00029936
TEP1	1.06448	5e-05	0.00029936
LOC728743	1.06392	5e-05	0.00029936
XIAP	1.06385	5e-05	0.00029936
LIMCH1	1.06183	5e-05	0.00029936
RBBP6	1.06003	0.0001	0.00056767
IER2	1.05582	5e-05	0.00029936
RDH14	1.05572	5e-05	0.00029936
LINC00152	1.05531	5e-05	0.00029936
RAB9A	1.05486	5e-05	0.00029936
ANGEL1	1.05361	5e-05	0.00029936
RAMP1	1.05321	0.01065	0.0322446
LOC102724927	1.0531	0.00285	0.0106185
CTSO	1.05229	5e-05	0.00029936
LIMD1	1.05084	0.00015	0.000816994
USP33	1.04929	5e-05	0.00029936
CLIP2	1.04927	5e-05	0.00029936
CD164	1.04787	5e-05	0.00029936
IL12A	1.04707	0.00875	0.0274028
HIF1A-AS2	1.0467	0.016	0.0451681
BARD1	1.04625	0.00105	0.00452865
C1RL	1.04593	5e-05	0.00029936
AP1M1	1.0449	5e-05	0.00029936
MSL3	1.04447	5e-05	0.00029936
AGPAT3	1.04438	5e-05	0.00029936
SMAD1	1.04395	5e-05	0.00029936
DNAJC1	1.04293	5e-05	0.00029936
NRBP1	1.04125	5e-05	0.00029936
PANK2	1.0412	5e-05	0.00029936
PTPRJ	1.03974	5e-05	0.00029936
RGS17	1.0396	0.004	0.0141755
ASPA	1.03935	0.0125	0.0367712
MSX1	1.03926	5e-05	0.00029936
SLFN11	1.03871	5e-05	0.00029936
RGAG4	1.03823	5e-05	0.00029936
NPAS3	1.03717	0.01125	0.0337376
ARID5A	1.03588	5e-05	0.00029936
MLLT6	1.0355	5e-05	0.00029936
WDFY1	1.03208	5e-05	0.00029936
TSHZ2	1.03199	5e-05	0.00029936
CST6	1.03148	0.01235	0.0364168
KCNK2	1.03037	5e-05	0.00029936
NDNF	1.0299	5e-05	0.00029936
TLR4	1.0295	5e-05	0.00029936
NOTCH1	1.02932	5e-05	0.00029936
PRDM1	1.02877	0.0001	0.00056767
C17orf96	1.02749	0.00965	0.0297006
PAPD7	1.02724	5e-05	0.00029936
TPM3	1.02704	5e-05	0.00029936
APBB2	1.02397	5e-05	0.00029936
FYN	1.02373	5e-05	0.00029936
WBP1L	1.02255	5e-05	0.00029936
FAM110B	1.0222	5e-05	0.00029936
RPS6KA5	1.02206	0.0028	0.010458
PEX26	1.02057	5e-05	0.00029936
CKS2	1.02047	5e-05	0.00029936
SLC25A30	1.02042	5e-05	0.00029936
VPS37C	1.01994	5e-05	0.00029936
FGF7	1.01915	5e-05	0.00029936
SOAT1	1.01815	5e-05	0.00029936
ECE1	1.01775	5e-05	0.00029936
TMEM87B	1.01728	5e-05	0.00029936
LRCH1	1.01651	5e-05	0.00029936
SFI1	1.01547	0.00515	0.0175366
C4orf32	1.01469	5e-05	0.00029936
TMEM51	1.01418	0.0002	0.00106622
STAT5A	1.01303	5e-05	0.00029936
MRAS	1.01203	5e-05	0.00029936
CSTF3	1.01052	0.0003	0.0015188
SEMA3C	1.00983	5e-05	0.00029936
SFMBT1	1.00981	0.00115	0.00489462
EFR3A	1.0091	5e-05	0.00029936
ST3GAL4	1.00894	5e-05	0.00029936
LOC100506746	1.00882	0.0027	0.0101319
FBXL14	1.00869	0.00015	0.000816994
NECAP2	1.00796	5e-05	0.00029936
SLC25A12	1.00775	5e-05	0.00029936
FAM129A	1.00714	5e-05	0.00029936
GPR176	1.0058	5e-05	0.00029936
ALDH16A1	1.00563	5e-05	0.00029936
STC1	1.00441	5e-05	0.00029936
LZTS2	1.00399	5e-05	0.00029936
HIVEP2	1.00383	5e-05	0.00029936
FAM65B	1.00155	5e-05	0.00029936
NCOA3	1.00133	5e-05	0.00029936
CSRNP2	1.00079	5e-05	0.00029936
CNTNAP1	1.00069	5e-05	0.00029936
NDC80	0.999496	0.00195	0.00762748
NOP9	0.999138	5e-05	0.00029936
DUSP1	0.997945	5e-05	0.00029936
SHROOM3	0.995561	5e-05	0.00029936
LOC646214	0.995097	0.0041	0.0144581
RRBP1	0.994751	5e-05	0.00029936
AKIRIN1	0.994403	5e-05	0.00029936
S100A3	0.992996	5e-05	0.00029936
TRPV2	0.991741	5e-05	0.00029936
ITGB8	0.991479	5e-05	0.00029936
YAP1	0.990789	5e-05	0.00029936
BIRC2	0.989649	5e-05	0.00029936
URGCP	0.988826	0.0112	0.0336248
ITGB2	0.985141	0.0057	0.0190839
RAB3GAP1	0.984172	5e-05	0.00029936
PTPRN2	0.982768	0.01185	0.0352719
NIM1K	0.982603	0.0054	0.0182551
FLT1	0.981091	0.00855	0.0268944
SERTAD1	0.980154	5e-05	0.00029936
EBF3	0.979959	5e-05	0.00029936
ZNF207	0.977911	5e-05	0.00029936
SERPINE2	0.976127	5e-05	0.00029936
BAK1	0.971723	5e-05	0.00029936
NT5DC3	0.971036	5e-05	0.00029936
TRIM33	0.969472	5e-05	0.00029936
B4GALT1	0.968886	5e-05	0.00029936
SLC9A3R2	0.968681	5e-05	0.00029936
TJP1	0.965876	5e-05	0.00029936
MAD2L1BP	0.96579	5e-05	0.00029936
CASP3	0.96524	5e-05	0.00029936
TMEM50A	0.965185	5e-05	0.00029936
FCRLA	0.96455	0.00225	0.00866854
SLC6A6	0.963559	5e-05	0.00029936
GRINA	0.963215	5e-05	0.00029936
P2RX7	0.96276	0.0009	0.00396614
BCL2L11	0.962591	0.00045	0.00217129
RXFP1	0.961572	0.00735	0.0236458
TINF2	0.956089	5e-05	0.00029936
ADPRM	0.955381	5e-05	0.00029936
VCPIP1	0.954756	5e-05	0.00029936
EHD1	0.954523	5e-05	0.00029936
HIC1	0.954488	5e-05	0.00029936
PGF	0.953056	5e-05	0.00029936
ZNRF2	0.952875	0.0001	0.00056767
DHX37	0.952425	5e-05	0.00029936
LPAR1	0.951131	5e-05	0.00029936
SPOCD1	0.951082	5e-05	0.00029936
ARMCX1	0.950656	5e-05	0.00029936
RASA2	0.95061	0.00015	0.000816994
SNX11	0.949871	5e-05	0.00029936
LIPA	0.948495	5e-05	0.00029936
EZR	0.948099	5e-05	0.00029936
SMAD7	0.946715	5e-05	0.00029936
TAF8	0.945879	5e-05	0.00029936
BCL6	0.945849	5e-05	0.00029936
CALCOCO2	0.944912	5e-05	0.00029936
SRGAP2	0.944853	5e-05	0.00029936
CES1	0.944166	0.001	0.00434197
RAD51B	0.941019	0.00725	0.0233573
CASP8	0.93996	5e-05	0.00029936
MID1	0.939481	5e-05	0.00029936
ITM2B	0.93868	5e-05	0.00029936
MAN1A1	0.938653	5e-05	0.00029936
NRIP3	0.937436	0.0012	0.00507086
ZNF462	0.936853	0.00125	0.00524621
CCDC85B	0.936837	5e-05	0.00029936
B3GNT2	0.936669	5e-05	0.00029936
LARGE	0.936002	5e-05	0.00029936
ARID4B	0.935236	5e-05	0.00029936
TNS1	0.933883	5e-05	0.00029936
FBXL8	0.933766	0.0079	0.0251234
LDB2	0.93267	5e-05	0.00029936
NAA16	0.931105	0.0001	0.00056767
BLVRA	0.930619	5e-05	0.00029936
LHFPL2	0.929972	5e-05	0.00029936
RAB12	0.929143	5e-05	0.00029936
ANKRD36BP1	0.928812	0.00145	0.00595307
TGIF1	0.928691	5e-05	0.00029936
S1PR2	0.928244	5e-05	0.00029936
SLC30A4	0.925868	0.0025	0.00949958
TBK1	0.923756	5e-05	0.00029936
RCC2	0.92332	5e-05	0.00029936
FOCAD	0.922814	5e-05	0.00029936
CCNJ	0.922359	0.01355	0.039382
TOP1	0.92199	0.0009	0.00396614
LINC00839	0.921514	0.0007	0.00319043
VEZF1	0.920706	5e-05	0.00029936
SAR1A	0.920261	5e-05	0.00029936
FRRS1	0.917222	0.00185	0.00730793
ACOT7	0.914642	5e-05	0.00029936
DSP	0.913099	5e-05	0.00029936
MYO9B	0.911966	5e-05	0.00029936
CCNB1	0.911894	5e-05	0.00029936
SLC31A2	0.910477	5e-05	0.00029936
KPNA2	0.910255	5e-05	0.00029936
AHR	0.909458	5e-05	0.00029936
ARHGEF40	0.905026	5e-05	0.00029936
PRKX	0.904998	5e-05	0.00029936
CD97	0.904283	5e-05	0.00029936
H3F3B	0.902576	5e-05	0.00029936
DHX15	0.900501	5e-05	0.00029936
CAMKK2	0.899772	5e-05	0.00029936
ELF4	0.898528	5e-05	0.00029936
IL17RB	0.897437	0.00025	0.00129811
LIMD1-AS1	0.896975	0.0091	0.0283355
DESI1	0.896794	5e-05	0.00029936
TMEM109	0.896297	5e-05	0.00029936
UST	0.894935	5e-05	0.00029936
CCND1	0.894849	5e-05	0.00029936
PSMG2	0.894136	5e-05	0.00029936
SUB1	0.893895	5e-05	0.00029936
CCBE1	0.891822	5e-05	0.00029936
UBR2	0.891028	5e-05	0.00029936
TBC1D16	0.890706	0.0005	0.00237706
KLF6	0.889992	5e-05	0.00029936
SIX1	0.889161	0.0027	0.0101319
XBP1	0.889119	5e-05	0.00029936
ASAP1	0.888668	5e-05	0.00029936
USP25	0.887912	5e-05	0.00029936
HIATL1	0.887801	5e-05	0.00029936
ARRDC3	0.886763	5e-05	0.00029936
DCP2	0.885921	0.00115	0.00489462
ATP13A1	0.884567	5e-05	0.00029936
CELF1	0.884083	5e-05	0.00029936
AMBRA1	0.883022	5e-05	0.00029936
CRYBB2P1	0.882504	0.0002	0.00106622
ZNF600	0.881877	0.00295	0.010949
EN1	0.879834	5e-05	0.00029936
DZIP1L	0.879636	0.0004	0.00195647
ST3GAL1	0.879393	5e-05	0.00029936
PODXL	0.878489	5e-05	0.00029936
APOBEC3C	0.878199	5e-05	0.00029936
FAM208B	0.877759	5e-05	0.00029936
EVA1A	0.877719	5e-05	0.00029936
FAM13A	0.876378	0.0001	0.00056767
PLCL1	0.876215	0.00145	0.00595307
ZMIZ2	0.876205	5e-05	0.00029936
VANGL1	0.875454	5e-05	0.00029936
RBMS3	0.873406	5e-05	0.00029936
FAM89A	0.871321	0.0038	0.0135338
C6orf211	0.871241	5e-05	0.00029936
SPATS2L	0.870818	5e-05	0.00029936
UGCG	0.868247	5e-05	0.00029936
IRX1	0.868081	5e-05	0.00029936
CPNE8	0.866089	0.00015	0.000816994
ELK4	0.86588	5e-05	0.00029936
TNC	0.865322	0.00015	0.000816994
PSPC1	0.865291	5e-05	0.00029936
KIAA0930	0.864445	5e-05	0.00029936
DHTKD1	0.864356	5e-05	0.00029936
RSC1A1	0.863276	0.01735	0.0484053
SDHA	0.862801	5e-05	0.00029936
TBC1D1	0.862512	5e-05	0.00029936
COQ10B	0.861673	0.0001	0.00056767
CPT1A	0.860545	5e-05	0.00029936
ANO4	0.858099	0.0019	0.00747065
TANK	0.857965	5e-05	0.00029936
MAFK	0.857032	0.0001	0.00056767
THBS2	0.856946	0.0003	0.0015188
SECISBP2L	0.85683	5e-05	0.00029936
UBP1	0.856388	5e-05	0.00029936
INTS12	0.854905	0.0001	0.00056767
TK1	0.854882	5e-05	0.00029936
TMEM219	0.854138	5e-05	0.00029936
LRRC32	0.853937	5e-05	0.00029936
CKS1B	0.853022	0.0001	0.00056767
ZDHHC23	0.851949	0.01495	0.0427733
RABGGTA	0.850982	5e-05	0.00029936
RBM43	0.850776	5e-05	0.00029936
NRSN2	0.850312	5e-05	0.00029936
SNX33	0.848332	5e-05	0.00029936
PTHLH	0.848174	0.01215	0.0359677
RPAP3	0.847751	5e-05	0.00029936
TNFRSF10A	0.847627	0.00935	0.0289677
NCOA1	0.84705	5e-05	0.00029936
RAB27B	0.845213	0.00145	0.00595307
CCDC50	0.845073	5e-05	0.00029936
FAM53B	0.844824	5e-05	0.00029936
HOXB4	0.84465	0.00055	0.00258489
BOLA3	0.84418	0.0006	0.00278325
CLIC1	0.844152	5e-05	0.00029936
SZRD1	0.841655	5e-05	0.00029936
C6orf106	0.840885	5e-05	0.00029936
FNDC1	0.83816	0.0001	0.00056767
ZBTB43	0.838002	0.00025	0.00129811
UHMK1	0.837642	5e-05	0.00029936
ARHGEF19	0.837325	0.00075	0.00338648
C1QTNF5	0.837325	5e-05	0.00029936
TNFRSF1A	0.836421	5e-05	0.00029936
EGLN1	0.836088	5e-05	0.00029936
IL15	0.832276	5e-05	0.00029936
MAX	0.832013	0.00485	0.0167036
MCAM	0.831437	0.00015	0.000816994
SPRY4	0.83058	0.00015	0.000816994
DPYSL3	0.82877	5e-05	0.00029936
KANK1	0.828328	5e-05	0.00029936
XPNPEP1	0.827704	5e-05	0.00029936
SIGIRR	0.827566	0.00015	0.000816994
DLG3	0.827014	0.0001	0.00056767
SYT15	0.826562	0.01795	0.049752
UBC	0.825614	0.00025	0.00129811
LDLRAD3	0.824731	0.0011	0.00471582
ATP11C	0.823722	0.0001	0.00056767
SERPINB1	0.823178	5e-05	0.00029936
LINC01119	0.823068	0.00495	0.0169963
PLK1	0.821806	0.00435	0.0151858
ZNF641	0.820986	0.0003	0.0015188
IL4R	0.820201	5e-05	0.00029936
NUP160	0.819518	5e-05	0.00029936
CIART	0.819411	0.00285	0.0106185
ELL	0.818821	5e-05	0.00029936
MVP	0.818221	5e-05	0.00029936
USP10	0.81519	0.0001	0.00056767
ERP44	0.812432	0.00015	0.000816994
KIFC1	0.812116	0.00825	0.026108
ARHGEF11	0.811317	5e-05	0.00029936
DYNC1H1	0.810443	0.00015	0.000816994
CHD8	0.809769	5e-05	0.00029936
TMOD3	0.809396	5e-05	0.00029936
GSTK1	0.80749	5e-05	0.00029936
MAD2L2	0.806856	0.0001	0.00056767
SLC39A6	0.805568	5e-05	0.00029936
PPP1R18	0.804844	5e-05	0.00029936
TMEM123	0.803308	0.0002	0.00106622
PITPNB	0.802723	5e-05	0.00029936
ZNF24	0.80254	5e-05	0.00029936
FAM76A	0.802461	0.0001	0.00056767
UBE2D3	0.802147	5e-05	0.00029936
DEDD	0.800947	0.0027	0.0101319
FAM175A	0.800774	0.001	0.00434197
NOTCH2	0.800597	5e-05	0.00029936
ITGA2	0.800441	0.00015	0.000816994
MAT2B	0.797871	5e-05	0.00029936
BHLHE41	0.797504	0.0061	0.0201743
SQSTM1	0.796134	0.00175	0.00697175
AEN	0.796092	5e-05	0.00029936
ABL2	0.795901	5e-05	0.00029936
PISD	0.795595	0.0012	0.00507086
LOC400043	0.795355	5e-05	0.00029936
FBXO32	0.79478	5e-05	0.00029936
UBR4	0.794769	5e-05	0.00029936
TRAF3	0.791183	0.00015	0.000816994
TNFRSF14	0.790594	5e-05	0.00029936
LIG4	0.789541	0.0004	0.00195647
SLC25A25	0.789025	0.0001	0.00056767
TES	0.788157	0.00015	0.000816994
FICD	0.788066	0.0123	0.0363088
RORA	0.786601	0.00015	0.000816994
CTNNAL1	0.786443	5e-05	0.00029936
EPG5	0.784565	5e-05	0.00029936
PTPN2	0.784487	5e-05	0.00029936
KIF1B	0.783838	5e-05	0.00029936
SRFBP1	0.783038	0.00135	0.00561555
PSMD12	0.782097	0.00015	0.000816994
ACYP1	0.781772	0.0015	0.00613053
HSPA1A	0.781421	0.0001	0.00056767
SCN1B	0.78139	0.00045	0.00217129
LARS2	0.781224	0.00015	0.000816994
EXOC6	0.779359	0.0167	0.0468712
PLAT	0.779358	5e-05	0.00029936
KCNS3	0.779246	0.0006	0.00278325
NLGN2	0.778866	0.0001	0.00056767
C1GALT1C1	0.777449	5e-05	0.00029936
FNDC3A	0.776636	5e-05	0.00029936
GORASP1	0.77573	0.0003	0.0015188
ARF3	0.774998	5e-05	0.00029936
HM13	0.773174	5e-05	0.00029936
ITGB3	0.771437	0.00675	0.0219865
FAM115C	0.769865	0.0077	0.0245795
PGAM1	0.769821	0.0004	0.00195647
PUS7	0.768508	0.00155	0.00629696
MRPL14	0.768345	5e-05	0.00029936
ATP2A2	0.768276	0.00025	0.00129811
PPP1R15A	0.768207	5e-05	0.00029936
STK40	0.767574	0.0001	0.00056767
MGAT1	0.767363	0.00015	0.000816994
PRELID1	0.767172	0.0005	0.00237706
TNKS2	0.766997	0.0001	0.00056767
SGCB	0.765897	0.0001	0.00056767
SAP18	0.765584	5e-05	0.00029936
DGKE	0.764244	0.0028	0.010458
RB1	0.76223	0.00025	0.00129811
SPEF2	0.761962	0.00945	0.0292042
KBTBD2	0.761155	0.0001	0.00056767
WSB2	0.761016	5e-05	0.00029936
NCOA2	0.760378	0.0002	0.00106622
RNF146	0.760225	0.00015	0.000816994
FADD	0.759442	0.0001	0.00056767
ARMC5	0.759413	0.00045	0.00217129
ADPRH	0.759016	0.0018	0.00713742
LRCH4	0.758502	0.0003	0.0015188
FMNL2	0.757247	0.0002	0.00106622
LARP4B	0.756276	0.00015	0.000816994
ZHX1	0.755376	0.002	0.00779609
CLIC2	0.754998	0.0052	0.017667
MID2	0.754734	0.00035	0.00173504
NFASC	0.753835	0.00175	0.00697175
MRPS24	0.752702	0.00165	0.00664948
PRLR	0.752562	0.00975	0.029954
ELTD1	0.752496	0.0006	0.00278325
CDC73	0.752249	0.0003	0.0015188
RUNDC1	0.751868	0.0005	0.00237706
KLF3	0.750378	5e-05	0.00029936
SMPD2	0.750182	0.0037	0.0132297
ZC3H7B	0.74747	0.0002	0.00106622
ME2	0.746859	0.00025	0.00129811
PAPD5	0.746788	0.00035	0.00173504
NFATC2IP	0.745003	5e-05	0.00029936
SNX6	0.7449	0.0001	0.00056767
HNRNPK	0.743912	0.00035	0.00173504
MLLT3	0.743823	0.0001	0.00056767
ZMYM4	0.742359	0.0002	0.00106622
SH2D5	0.742332	0.0022	0.00850003
SOX9	0.741781	0.01035	0.0314908
PFKP	0.741234	5e-05	0.00029936
MARK2	0.741001	0.00045	0.00217129
MYPOP	0.740789	0.0027	0.0101319
FMN1	0.740395	0.0004	0.00195647
SCAMP1	0.740228	0.00045	0.00217129
PTTG1	0.739895	0.00105	0.00452865
CLEC2D	0.739692	0.0019	0.00747065
EMP1	0.73894	0.0003	0.0015188
RBPJ	0.738937	0.0001	0.00056767
NPAS1	0.737935	0.0132	0.0385464
ATXN1	0.737673	0.0001	0.00056767
CDKN2B	0.736617	0.00085	0.00377151
TRIM35	0.736251	0.00015	0.000816994
HCCS	0.733978	0.00025	0.00129811
PI16	0.731264	0.0006	0.00278325
FOXN2	0.731102	0.0005	0.00237706
ACER3	0.730708	0.0008	0.00358718
ARID1B	0.730118	5e-05	0.00029936
BCL7A	0.728718	0.00415	0.0145814
NCOA4	0.728199	0.0005	0.00237706
QRSL1	0.727974	0.00095	0.00415813
ABCC1	0.72756	5e-05	0.00029936
PIGV	0.727347	0.0004	0.00195647
MAP3K11	0.727168	0.00035	0.00173504
YME1L1	0.726591	0.00015	0.000816994
HMGA2	0.725759	0.00675	0.0219865
EXOC2	0.725312	0.00015	0.000816994
AKT1	0.72366	0.00025	0.00129811
AKAP8L	0.722583	0.00015	0.000816994
GJC1	0.722398	0.00055	0.00258489
ELK1	0.721903	0.00015	0.000816994
DPP4	0.721001	0.0003	0.0015188
SNAPC1	0.720859	0.00055	0.00258489
GUK1	0.720802	0.0004	0.00195647
METTL1	0.720593	0.0045	0.0156491
HCFC1	0.719666	0.00025	0.00129811
TAB3	0.717805	0.0003	0.0015188
PRDX6	0.717554	0.00015	0.000816994
INTS6	0.717468	0.00115	0.00489462
S100A11	0.717086	0.0005	0.00237706
TMSB4X	0.716988	0.0072	0.0232238
GRWD1	0.716702	0.00045	0.00217129
AKT2	0.715992	0.00025	0.00129811
TRIM44	0.71524	0.0001	0.00056767
FHL3	0.714907	5e-05	0.00029936
ARID5B	0.714308	0.00015	0.000816994
EMC7	0.714055	0.00025	0.00129811
TSPO	0.713406	0.0004	0.00195647
GPC4	0.71281	0.0015	0.00613053
CDK12	0.712338	0.00035	0.00173504
WSB1	0.711969	0.0002	0.00106622
SEL1L3	0.711901	0.0008	0.00358718
CYB5A	0.711892	0.00015	0.000816994
NDUFV2	0.711213	0.00015	0.000816994
WDR4	0.711072	0.01015	0.0310074
NXF1	0.710576	0.0006	0.00278325
SMG1	0.709831	0.0004	0.00195647
RFC2	0.709432	0.0028	0.010458
CBR1	0.709222	5e-05	0.00029936
CAB39L	0.709108	0.0005	0.00237706
PCOLCE2	0.706078	0.00075	0.00338648
KIAA1147	0.704891	0.00055	0.00258489
RUNX1	0.70316	0.00035	0.00173504
ARHGAP17	0.701729	0.00025	0.00129811
ZCCHC6	0.701141	0.0004	0.00195647
NF2	0.699115	0.0002	0.00106622
BBC3	0.698453	0.00045	0.00217129
RASSF8	0.698156	0.0003	0.0015188
FBXO7	0.697577	0.00015	0.000816994
ALAS1	0.697562	0.00035	0.00173504
TBX3	0.697282	0.00045	0.00217129
IL17RE	0.697166	0.0115	0.0343885
SAA1	0.696822	5e-05	0.00029936
FMNL3	0.695602	0.0013	0.00542753
CYFIP1	0.695555	0.00035	0.00173504
UBALD2	0.694829	0.00075	0.00338648
FST	0.694808	0.00045	0.00217129
ADAM15	0.693725	0.00035	0.00173504
TMEM179B	0.69349	0.00055	0.00258489
ZFP91	0.69265	0.0005	0.00237706
SNIP1	0.692481	0.0011	0.00471582
KDM2A	0.692042	0.0005	0.00237706
GTPBP4	0.691524	0.00035	0.00173504
DDR2	0.690826	0.00035	0.00173504
MVB12A	0.690623	0.0004	0.00195647
TEC	0.690017	0.0147	0.0421736
RERE	0.689346	0.00045	0.00217129
ABI3BP	0.688691	0.0006	0.00278325
SMURF1	0.687382	0.0164	0.0461341
CDK20	0.685659	0.0028	0.010458
SLC2A13	0.68502	0.0041	0.0144581
UEVLD	0.684478	0.0011	0.00471582
PPAP2B	0.68402	0.0009	0.00396614
FZD7	0.683939	0.0005	0.00237706
KDM5A	0.683333	0.00175	0.00697175
PI4K2A	0.683264	0.0003	0.0015188
DAXX	0.682716	0.00035	0.00173504
HIAT1	0.682273	0.00035	0.00173504
NECAP1	0.68217	0.00065	0.00298661
COX17	0.679753	0.00215	0.00831631
ASXL2	0.679144	0.00145	0.00595307
TMED5	0.678463	0.00015	0.000816994
INO80D	0.678344	0.00185	0.00730793
GLIPR1	0.678178	0.0044	0.0153288
TTF2	0.676698	0.0055	0.0185377
SCYL3	0.676583	0.0111	0.0333541
VPS54	0.676387	0.0007	0.00319043
SMAD3	0.675855	0.0004	0.00195647
PTPRK	0.674852	0.0002	0.00106622
KPNB1	0.674062	0.0006	0.00278325
TRNT1	0.673688	0.00235	0.00899254
CALD1	0.673197	0.00335	0.0121382
EWSR1	0.672726	0.0004	0.00195647
FABP5	0.672323	0.01045	0.0317595
EDEM2	0.672137	0.00045	0.00217129
DIAPH1	0.67204	0.0002	0.00106622
MECP2	0.671757	0.01635	0.046003
NOMO2	0.671255	0.00075	0.00338648
ATXN1L	0.669324	0.00085	0.00377151
PIAS1	0.669116	0.0013	0.00542753
USPL1	0.667942	0.0019	0.00747065
TIPARP	0.666348	0.00095	0.00415813
LOC100379224	0.665519	0.0033	0.011989
STT3B	0.665316	0.0006	0.00278325
USP6NL	0.663964	0.0028	0.010458
YPEL2	0.663873	0.00075	0.00338648
SLC35F6	0.663328	0.00105	0.00452865
FGF2	0.663311	0.00095	0.00415813
ITPRIPL2	0.661675	0.00065	0.00298661
COL11A1	0.661368	0.00965	0.0297006
EMP3	0.660957	0.0014	0.00577926
SMG7	0.659444	0.00075	0.00338648
RPS6KA3	0.659028	0.0003	0.0015188
KIRREL3	0.658457	0.0009	0.00396614
TOR1AIP1	0.658438	0.0008	0.00358718
CAPZA1	0.657093	0.0006	0.00278325
NSMCE4A	0.656891	0.0027	0.0101319
LRIG3	0.656782	0.00065	0.00298661
CAB39	0.65639	0.00055	0.00258489
SLC35G2	0.656326	0.0029	0.010784
MTMR9LP	0.655912	0.0019	0.00747065
STK10	0.655805	0.00075	0.00338648
TSHZ3	0.654906	0.002	0.00779609
SMCR8	0.654737	0.0076	0.0243175
NTM	0.654448	0.0056	0.0188234
BIRC5	0.654062	0.0057	0.0190839
METRNL	0.653969	0.0009	0.00396614
NID1	0.65387	0.00095	0.00415813
TMSB10	0.652549	0.0095	0.0293187
ALCAM	0.652448	0.0011	0.00471582
FNBP4	0.652145	0.0007	0.00319043
ADAT1	0.651463	0.0084	0.0265147
PRRC2C	0.651101	0.00075	0.00338648
PNO1	0.651026	0.0033	0.011989
STX16	0.650755	0.0048	0.0165482
ZNF350	0.649122	0.00475	0.0163967
PTGIS	0.649071	0.001	0.00434197
COX10	0.648711	0.0167	0.0468712
SRGAP1	0.648385	0.00095	0.00415813
C5orf22	0.648139	0.00255	0.00966252
C6orf47	0.647509	0.0018	0.00713742
MEOX2	0.647232	0.00115	0.00489462
XYLT1	0.647121	0.00095	0.00415813
IFI27L1	0.647018	0.00565	0.018968
ADAM19	0.646869	0.00175	0.00697175
ATOX1	0.646853	0.00065	0.00298661
TRMT61A	0.646628	0.00145	0.00595307
CCDC93	0.646297	0.00055	0.00258489
MIR100HG	0.645794	0.0011	0.00471582
FAM43A	0.6453	0.00265	0.00998292
PIK3CA	0.644777	0.00145	0.00595307
XPO1	0.643617	0.00055	0.00258489
ZFP36	0.643216	0.0007	0.00319043
ACTN1	0.642265	0.0014	0.00577926
UBB	0.641498	0.0019	0.00747065
TPX2	0.641425	0.00285	0.0106185
ADAM12	0.641115	0.0009	0.00396614
CCDC94	0.64088	0.00245	0.00933049
SEMA5A	0.64013	0.00065	0.00298661
GEM	0.639571	0.00235	0.00899254
EZH2	0.639055	0.0073	0.0235072
NEDD9	0.638423	0.00185	0.00730793
ABCF1	0.637237	0.00065	0.00298661
C2CD3	0.637125	0.0057	0.0190839
PPFIBP1	0.636631	0.0007	0.00319043
CYB5R4	0.636296	0.00225	0.00866854
FAM177A1	0.635468	0.00995	0.0304856
SNRPA1	0.635343	0.00285	0.0106185
PCNXL3	0.635256	0.00085	0.00377151
IFNGR1	0.635223	0.00145	0.00595307
SMYD2	0.634469	0.0011	0.00471582
DDX3X	0.634386	0.0016	0.00646911
MKRN1	0.633786	0.00135	0.00561555
IQGAP3	0.633634	0.01535	0.0437241
SMARCD3	0.633596	0.0014	0.00577926
S1PR3	0.632691	0.00055	0.00258489
RIF1	0.631817	0.00075	0.00338648
TMBIM4	0.631667	0.0009	0.00396614
CISD2	0.631652	0.0013	0.00542753
SPAG9	0.631582	0.001	0.00434197
SHC1	0.630691	0.00195	0.00762748
DHX36	0.629991	0.0012	0.00507086
CTDP1	0.629767	0.00195	0.00762748
PLAUR	0.629474	0.0008	0.00358718
AKT3	0.629426	0.00315	0.011546
RHOU	0.629005	0.00605	0.020048
SELM	0.628974	0.00135	0.00561555
PTPLAD2	0.626954	0.0027	0.0101319
STX12	0.626471	0.0011	0.00471582
NPTN	0.625524	0.00155	0.00629696
NPLOC4	0.625326	0.0008	0.00358718
ABHD2	0.624643	0.0017	0.00681657
USP11	0.624375	0.00125	0.00524621
PTMA	0.624255	0.0029	0.010784
NMB	0.623375	0.0046	0.0159438
ATP6V0B	0.621955	0.00115	0.00489462
SDF2L1	0.621644	0.0051	0.0174013
RAB13	0.621473	0.0026	0.00983003
ATP6V1B2	0.621082	0.00125	0.00524621
CHKB	0.620826	0.00525	0.0178235
SOD3	0.619851	0.0016	0.00646911
WDR45	0.619801	0.0009	0.00396614
PPP4R2	0.618446	0.00405	0.0143153
EFTUD1	0.617645	0.0015	0.00613053
LMF2	0.617287	0.00135	0.00561555
RRAGC	0.616969	0.00145	0.00595307
BCAP29	0.61676	0.0017	0.00681657
ATR	0.615747	0.00265	0.00998292
RAP2C	0.615692	0.0036	0.0129164
CNN3	0.615087	0.00215	0.00831631
TMEM127	0.613178	0.001	0.00434197
CENPF	0.612295	0.0041	0.0144581
XPO6	0.611937	0.00145	0.00595307
BRD4	0.61154	0.00165	0.00664948
DCAF7	0.611183	0.013	0.0380442
BTN2A2	0.611031	0.01215	0.0359677
TP53BP2	0.610444	0.0012	0.00507086
ANPEP	0.609414	0.0041	0.0144581
CCNK	0.609133	0.0026	0.00983003
PHC3	0.609098	0.002	0.00779609
LINC01004	0.606955	0.00975	0.029954
SHB	0.606937	0.00435	0.0151858
UBFD1	0.60668	0.0017	0.00681657
SAV1	0.606209	0.0025	0.00949958
DUSP14	0.605654	0.0016	0.00646911
CDC27	0.605413	0.0013	0.00542753
KCTD5	0.605318	0.00305	0.0112555
NUP153	0.605127	0.0016	0.00646911
ISOC1	0.604848	0.0135	0.0392872
PDE4D	0.603962	0.01785	0.0495355
EIF5A	0.603845	0.00415	0.0145814
ERCC6	0.603763	0.0111	0.0333541
METTL4	0.603678	0.00495	0.0169963
SEC24A	0.602785	0.00295	0.010949
MED15	0.601845	0.00165	0.00664948
MYL12A	0.601311	0.00415	0.0145814
EPS8L2	0.600455	0.00175	0.00697175
ASB6	0.599034	0.00765	0.0244487
COQ4	0.598644	0.0029	0.010784
AIFM2	0.597776	0.01335	0.0389174
UNK	0.595779	0.0124	0.0365404
BRD2	0.595481	0.0031	0.0114152
NDRG1	0.595468	0.00205	0.00796811
INSIG2	0.595143	0.00305	0.0112555
RBM45	0.594391	0.01075	0.0325256
LPCAT3	0.594385	0.00325	0.0118486
CABLES1	0.594309	0.0031	0.0114152
DHX8	0.593663	0.00245	0.00933049
CBX4	0.592392	0.0085	0.0267681
DCAF5	0.59235	0.00195	0.00762748
ING1	0.591957	0.0121	0.0358823
TBC1D10B	0.591352	0.0019	0.00747065
LRRC59	0.591141	0.0019	0.00747065
TSFM	0.591057	0.005	0.0171247
MKI67	0.588583	0.0137	0.0397499
FAM32A	0.58837	0.0033	0.011989
TSPAN11	0.587052	0.0078	0.0248695
KDM6A	0.586063	0.00365	0.0130716
ATP13A3	0.585358	0.0026	0.00983003
EPT1	0.584913	0.00385	0.0136975
AXL	0.583751	0.004	0.0141755
ZBTB33	0.58357	0.00395	0.0140129
SIAH2	0.583125	0.0047	0.0162447
VTI1A	0.582283	0.0037	0.0132297
MSN	0.581153	0.0049	0.0168545
NUFIP2	0.580332	0.00175	0.00697175
TRAPPC10	0.579102	0.00345	0.0124275
RABAC1	0.57855	0.00405	0.0143153
PSEN2	0.578056	0.00435	0.0151858
SLC16A3	0.577639	0.00275	0.0103024
STK24	0.576962	0.0025	0.00949958
NPAT	0.576696	0.0065	0.0212897
RBM19	0.5765	0.0034	0.0122898
IFNAR1	0.576093	0.00225	0.00866854
CAV2	0.575305	0.0028	0.010458
USP14	0.574282	0.00225	0.00866854
LPHN2	0.573984	0.00275	0.0103024
KDM5C	0.573713	0.0026	0.00983003
ITGA5	0.573034	0.00365	0.0130716
NRP1	0.572085	0.00545	0.0184058
HK1	0.571947	0.00245	0.00933049
EBAG9	0.57175	0.0123	0.0363088
COMP	0.570608	0.00575	0.0192276
GK	0.570439	0.01715	0.0479557
IKBKB	0.570207	0.00305	0.0112555
ACVR1B	0.569762	0.00655	0.0214328
TNFRSF11B	0.569089	0.0036	0.0129164
OTUD7B	0.568908	0.0058	0.0193757
TTC9C	0.568613	0.0054	0.0182551
TRIM8	0.567876	0.003	0.0111163
NSMAF	0.566828	0.00195	0.00762748
CD44	0.564985	0.01135	0.0340074
ARNTL	0.564973	0.0117	0.0348713
ATP6V0A1	0.564667	0.00395	0.0140129
NUP93	0.564344	0.0037	0.0132297
RNF13	0.563628	0.0032	0.0116883
BAHCC1	0.56131	0.00555	0.0186831
NRN1	0.560496	0.00425	0.0148904
VPS13C	0.560437	0.0031	0.0114152
SSR3	0.559972	0.00435	0.0151858
CTDSPL2	0.558543	0.00845	0.0266477
HDGF	0.55808	0.00585	0.0195043
COX7B	0.558002	0.00315	0.011546
KMT2D	0.557849	0.00425	0.0148904
GCLM	0.556289	0.00605	0.020048
PSMB2	0.555598	0.00335	0.0121382
MED13L	0.555556	0.00325	0.0118486
EFTUD2	0.555539	0.0036	0.0129164
PDGFRA	0.555389	0.01135	0.0340074
CRLF1	0.555232	0.00495	0.0169963
NOMO3	0.555209	0.0158	0.0447617
HEG1	0.555048	0.0051	0.0174013
ATG13	0.554871	0.00355	0.0127573
GPATCH4	0.554712	0.00735	0.0236458
SNRPB	0.55389	0.00395	0.0140129
F3	0.553746	0.00365	0.0130716
TTLL6	0.551797	5e-05	0.00029936
DPP8	0.551223	0.0086	0.0270203
TMEM220	0.550575	0.01415	0.0408547
C19orf10	0.549963	0.0063	0.0207196
SH3KBP1	0.549763	0.0048	0.0165482
ABRACL	0.549728	0.00965	0.0297006
DROSHA	0.549245	0.0054	0.0182551
GLIS3	0.547638	0.00915	0.028452
ACAN	0.547241	0.00865	0.0271523
MAP2K2	0.547018	0.00465	0.0161006
MGAT2	0.546161	0.0046	0.0159438
FNDC3B	0.546137	0.0046	0.0159438
MGA	0.545716	0.0053	0.0179573
SLC8B1	0.545698	0.007	0.0226648
DBNL	0.545351	0.0047	0.0162447
CUL2	0.54484	0.00495	0.0169963
ARSJ	0.544411	0.00705	0.0227995
ZNF394	0.544319	0.014	0.0405078
SRCAP	0.544254	0.0038	0.0135338
C18orf25	0.543268	0.00885	0.0276777
NRIP1	0.542607	0.00835	0.0263753
ZMYM6NB	0.542171	0.00725	0.0233573
RHOG	0.541803	0.00425	0.0148904
SEC24D	0.541053	0.0055	0.0185377
IGF2R	0.541028	0.0061	0.0201743
EXOSC3	0.538254	0.0156	0.0443246
TEAD2	0.53809	0.0062	0.0204651
CREM	0.537727	0.01625	0.0457501
CHSY1	0.536967	0.0057	0.0190839
APH1A	0.536956	0.00665	0.021739
SNX3	0.536706	0.0056	0.0188234
RSF1	0.536128	0.0073	0.0235072
DIP2C	0.53512	0.0041	0.0144581
EIF1B	0.5351	0.00755	0.0241974
TNFRSF10B	0.534683	0.0134	0.0390464
WDR55	0.533991	0.01455	0.0418051
PAIP1	0.533881	0.00725	0.0233573
ERH	0.533854	0.00465	0.0161006
ACSL3	0.533696	0.0052	0.017667
LRP10	0.533195	0.0094	0.0290762
LATS2	0.533161	0.0067	0.0218551
MYOF	0.532529	0.0127	0.0373111
SELK	0.532194	0.0076	0.0243175
RNF19A	0.532055	0.00675	0.0219865
SFT2D1	0.530815	0.00855	0.0268944
EDF1	0.530757	0.00785	0.0249937
RAB35	0.530722	0.00585	0.0195043
GPR108	0.530668	0.0059	0.0196469
ACSL4	0.530574	0.00635	0.0208588
VPS13A	0.53029	0.0083	0.0262418
SNX2	0.527449	0.00605	0.020048
ARPC5	0.527082	0.0051	0.0174013
GPATCH3	0.526954	0.0153	0.0436183
CAPN15	0.526164	0.00765	0.0244487
DUSP16	0.525717	0.0179	0.0496438
CIR1	0.525379	0.007	0.0226648
LRRC15	0.524872	0.00895	0.0279453
42619	0.524101	0.0093	0.0288457
KLF11	0.52385	0.0119	0.0353975
ACADVL	0.523659	0.01025	0.0312356
SERTAD3	0.523655	0.0131	0.0382956
USB1	0.5233	0.01035	0.0314908
CDV3	0.523139	0.0093	0.0288457
ACBD5	0.522513	0.0088	0.0275276
MED10	0.521192	0.00915	0.028452
AKAP8	0.520907	0.0117	0.0348713
KLF4	0.520685	0.007	0.0226648
PIP5K1A	0.520568	0.0065	0.0212897
IRAK4	0.519647	0.0088	0.0275276
AUTS2	0.519307	0.01545	0.0439444
EXOSC4	0.519113	0.0165	0.0463866
ELN	0.518979	0.0121	0.0358823
CHMP4B	0.518716	0.00605	0.020048
PSME4	0.517758	0.006	0.0199115
CDC14B	0.517381	0.0071	0.0229285
TET2	0.517373	0.01765	0.0490808
PFKL	0.516792	0.00645	0.0211412
LARP7	0.516631	0.0094	0.0290762
MAGT1	0.514992	0.0067	0.0218551
MAP4K3	0.5144	0.0085	0.0267681
PPP2CB	0.514394	0.0085	0.0267681
LAPTM4A	0.514172	0.01425	0.0410735
SLC12A9	0.510834	0.00975	0.029954
KIAA0368	0.509849	0.0076	0.0243175
E2F4	0.509841	0.0087	0.0272777
DPYSL2	0.509665	0.00825	0.026108
PAIP2	0.509524	0.00785	0.0249937
TOR1A	0.509236	0.00865	0.0271523
LRP4	0.509002	0.01415	0.0408547
HAPLN1	0.508989	0.0151	0.0431479
ITGA3	0.507488	0.0111	0.0333541
NFYB	0.507086	0.0104	0.0316217
SERTAD2	0.506647	0.01115	0.0334969
IL6ST	0.506083	0.01025	0.0312356
RECQL	0.505719	0.01785	0.0495355
SASH1	0.505695	0.0085	0.0267681
IRF2BPL	0.505675	0.00895	0.0279453
ELAC2	0.505493	0.00905	0.0282057
EMG1	0.505476	0.01615	0.0455158
UBE2J1	0.505189	0.0077	0.0245795
STC2	0.504811	0.01425	0.0410735
MIER1	0.50426	0.0098	0.0300872
MAFG	0.504095	0.00795	0.0252469
MGRN1	0.502215	0.0087	0.0272777
RAP1A	0.501832	0.0075	0.0240599
POLR3D	0.501604	0.01385	0.0400994
ZFP36L2	0.500929	0.01005	0.0307573
MIR22HG	0.500654	0.0132	0.0385464
ARL4C	0.500481	0.0099	0.0303599
FES	0.500296	0.01735	0.0484053
HSPA4	0.499828	0.009	0.0280627
MRPL44	0.498951	0.0141	0.0407537
PIGG	0.49858	0.00965	0.0297006
C15orf39	0.497885	0.01615	0.0455158
PIKFYVE	0.496379	0.01125	0.0337376
STAU1	0.496158	0.0097	0.0298341
[truncated: 2,878 more rows]

## Sheet: Table S3 - BP GO Terms
Supplementary table 3: GSEA for GOTERMS using upregulated genes from Mindin treated fibroblasts
Category	Terms	count	%	P-Value	Benjamini
GOTERM_BP_DIRECT	defense response to virus	84	4.9	3.7e-34	2.1e-30
GOTERM_BP_DIRECT	interferon-gamma-mediated signaling pathway	42	2.4	3.2e-26	9.3e-23
GOTERM_BP_DIRECT	type I interferon signaling pathway	41	2.4	5e-26	9.7e-23
GOTERM_BP_DIRECT	inflammatory response	95	5.5	4.4e-21	6.3e-18
GOTERM_BP_DIRECT	negative regulation of viral genome replication	29	1.7	2e-19	2.2e-16
GOTERM_BP_DIRECT	response to virus	45	2.6	2.3e-19	2.2e-16
GOTERM_BP_DIRECT	positive regulation of I-kappaB kinase/NF-kappaB signaling	59	3.4	3.5e-19	2.9e-16
GOTERM_BP_DIRECT	cytokine-mediated signaling pathway	78	4.5	4.3e-18	3.1e-15
GOTERM_BP_DIRECT	positive regulation of NF-kappaB transcription factor activity	53	3.1	3e-17	1.9e-14
GOTERM_BP_DIRECT	innate immune response	111	6.5	9.2e-16	5.3e-13
GOTERM_BP_DIRECT	cellular response to lipopolysaccharide	53	3.1	3.8e-15	2e-12
GOTERM_BP_DIRECT	I-kappaB kinase/NF-kappaB signaling	31	1.8	4.6e-15	2.2e-12
GOTERM_BP_DIRECT	positive regulation of transcription from RNA polymerase II promoter	177	10.3	7.5e-15	3.3e-12
GOTERM_BP_DIRECT	apoptotic process	106	6.2	1.1e-14	4.4e-12
GOTERM_BP_DIRECT	negative regulation of apoptotic process	97	5.7	1.4e-13	5.3e-11
GOTERM_BP_DIRECT	positive regulation of transcription, DNA-templated	112	6.5	3.8e-13	1.4e-10
GOTERM_BP_DIRECT	signal transduction	172	10	4e-13	1.4e-10
GOTERM_BP_DIRECT	negative regulation of cell proliferation	84	4.9	4.1e-12	1.3e-09
GOTERM_BP_DIRECT	viral process	86	5	4.5e-12	1.4e-09
GOTERM_BP_DIRECT	interleukin-1-mediated signaling pathway	31	1.8	9.1e-11	2.6e-08
GOTERM_BP_DIRECT	tumor necrosis factor-mediated signaling pathway	36	2.1	9.4e-11	2.6e-08
GOTERM_BP_DIRECT	protein polyubiquitination	58	3.4	1.1e-10	3e-08
GOTERM_BP_DIRECT	TRIF-dependent toll-like receptor signaling pathway	17	1	1.9e-10	4.8e-08
GOTERM_BP_DIRECT	positive regulation of apoptotic process	70	4.1	2.1e-10	5.2e-08
GOTERM_BP_DIRECT	cellular response to virus	22	1.3	7.7e-10	1.7e-07
GOTERM_BP_DIRECT	positive regulation of tumor necrosis factor production	31	1.8	7.9e-10	1.7e-07
GOTERM_BP_DIRECT	positive regulation of protein phosphorylation	46	2.7	8.3e-10	1.8e-07
GOTERM_BP_DIRECT	regulation of tumor necrosis factor-mediated signaling pathway	17	1	1.2e-09	2.5e-07
GOTERM_BP_DIRECT	response to interferon-gamma	15	0.9	2.3e-09	4.5e-07
GOTERM_BP_DIRECT	cellular response to interleukin-1	27	1.6	4.8e-09	9.2e-07
GOTERM_BP_DIRECT	protein phosphorylation	81	4.7	8.3e-09	1.5e-06
GOTERM_BP_DIRECT	response to lipopolysaccharide	37	2.2	8.3e-09	1.5e-06
GOTERM_BP_DIRECT	protein deubiquitination	52	3	9.1e-09	1.6e-06
GOTERM_BP_DIRECT	positive regulation of inflammatory response	29	1.7	9.7e-09	1.6e-06
GOTERM_BP_DIRECT	positive regulation of interferon-beta production	18	1	1.1e-08	1.9e-06
GOTERM_BP_DIRECT	angiogenesis	49	2.9	1.6e-08	2.5e-06
GOTERM_BP_DIRECT	cellular response to interferon-gamma	28	1.6	1.6e-08	2.6e-06
GOTERM_BP_DIRECT	extrinsic apoptotic signaling pathway	18	1	1.7e-08	2.6e-06
GOTERM_BP_DIRECT	positive regulation of interleukin-8 production	22	1.3	1.8e-08	2.7e-06
GOTERM_BP_DIRECT	MAPK cascade	56	3.3	2e-08	2.9e-06
GOTERM_BP_DIRECT	regulation of apoptotic process	49	2.9	2.1e-08	2.9e-06
GOTERM_BP_DIRECT	immune response	76	4.4	3.7e-08	5e-06
GOTERM_BP_DIRECT	positive regulation of gene expression	80	4.7	4.7e-08	6.3e-06
GOTERM_BP_DIRECT	antigen processing and presentation of peptide antigen via MHC class I	14	0.8	4.9e-08	6.5e-06
GOTERM_BP_DIRECT	positive regulation of angiogenesis	36	2.1	7.9e-08	1e-05
GOTERM_BP_DIRECT	toll-like receptor 3 signaling pathway	10	0.6	8.8e-08	1.1e-05
GOTERM_BP_DIRECT	JNK cascade	21	1.2	1e-07	1.2e-05
GOTERM_BP_DIRECT	positive regulation of interleukin-1 beta production	21	1.2	1e-07	1.2e-05
GOTERM_BP_DIRECT	apoptotic signaling pathway	22	1.3	1.1e-07	1.2e-05
GOTERM_BP_DIRECT	positive regulation of NIK/NF-kappaB signaling	22	1.3	1.1e-07	1.2e-05
GOTERM_BP_DIRECT	regulation of inflammatory response	25	1.5	1.3e-07	1.5e-05
GOTERM_BP_DIRECT	cellular response to mechanical stimulus	24	1.4	1.4e-07	1.5e-05
GOTERM_BP_DIRECT	activation of cysteine-type endopeptidase activity involved in apoptotic process	25	1.5	1.6e-07	1.8e-05
GOTERM_BP_DIRECT	response to hypoxia	38	2.2	2.1e-07	2.2e-05
GOTERM_BP_DIRECT	positive regulation of chemokine production	17	1	2.6e-07	2.7e-05
GOTERM_BP_DIRECT	response to interferon-beta	9	0.5	2.7e-07	2.8e-05
GOTERM_BP_DIRECT	positive regulation of nitric-oxide synthase biosynthetic process	11	0.6	3.2e-07	3.3e-05
GOTERM_BP_DIRECT	negative regulation of transcription from RNA polymerase II promoter	124	7.2	3.6e-07	3.6e-05
GOTERM_BP_DIRECT	T cell receptor signaling pathway	38	2.2	3.7e-07	3.6e-05
GOTERM_BP_DIRECT	antigen processing and presentation of exogenous peptide antigen via MHC class I, TAP-dependent	22	1.3	5e-07	4.8e-05
GOTERM_BP_DIRECT	antigen processing and presentation of exogenous peptide antigen via MHC class I, TAP-independent	8	0.5	7.7e-07	7.3e-05
GOTERM_BP_DIRECT	negative regulation of type I interferon production	14	0.8	8.8e-07	8.2e-05
GOTERM_BP_DIRECT	positive regulation of interferon-alpha production	12	0.7	1e-06	9.3e-05
GOTERM_BP_DIRECT	cellular response to tumor necrosis factor	31	1.8	1.1e-06	9.6e-05
GOTERM_BP_DIRECT	protein autophosphorylation	36	2.1	1.2e-06	0.0001
GOTERM_BP_DIRECT	negative regulation of type I interferon-mediated signaling pathway	11	0.6	1.2e-06	0.0001
GOTERM_BP_DIRECT	NIK/NF-kappaB signaling	20	1.2	1.8e-06	0.00016
GOTERM_BP_DIRECT	neutrophil degranulation	71	4.1	2e-06	0.00016
GOTERM_BP_DIRECT	positive regulation of cell proliferation	77	4.5	2e-06	0.00016
GOTERM_BP_DIRECT	regulation of extrinsic apoptotic signaling pathway via death domain receptors	10	0.6	2.2e-06	0.00018
GOTERM_BP_DIRECT	protein kinase B signaling	15	0.9	2.5e-06	0.00021
GOTERM_BP_DIRECT	positive regulation of cell migration	45	2.6	2.7e-06	0.00021
GOTERM_BP_DIRECT	cellular response to organic cyclic compound	17	1	3.2e-06	0.00025
GOTERM_BP_DIRECT	activation of MAPK activity	27	1.6	3.2e-06	0.00025
GOTERM_BP_DIRECT	positive regulation of sequence-specific DNA binding transcription factor activity	27	1.6	3.2e-06	0.00025
GOTERM_BP_DIRECT	ubiquitin-dependent protein catabolic process	49	2.9	3.4e-06	0.00026
GOTERM_BP_DIRECT	lipopolysaccharide-mediated signaling pathway	14	0.8	4e-06	0.0003
GOTERM_BP_DIRECT	regulation of necroptotic process	10	0.6	4.1e-06	0.0003
GOTERM_BP_DIRECT	positive regulation of interferon-gamma production	21	1.2	4.1e-06	0.0003
GOTERM_BP_DIRECT	defense response	21	1.2	4.1e-06	0.0003
GOTERM_BP_DIRECT	negative regulation of extrinsic apoptotic signaling pathway via death domain receptors	14	0.8	5.6e-06	0.00039
GOTERM_BP_DIRECT	JAK-STAT cascade	14	0.8	5.6e-06	0.00039
GOTERM_BP_DIRECT	regulation of cell proliferation	32	1.9	5.6e-06	0.00039
GOTERM_BP_DIRECT	negative regulation of viral entry into host cell	11	0.6	5.7e-06	0.00039
GOTERM_BP_DIRECT	nucleotide-binding oligomerization domain containing signaling pathway	11	0.6	5.7e-06	0.00039
GOTERM_BP_DIRECT	response to interferon-alpha	8	0.5	6.1e-06	0.00041
GOTERM_BP_DIRECT	positive regulation of smooth muscle cell proliferation	19	1.1	6.3e-06	0.00041
GOTERM_BP_DIRECT	positive regulation of blood vessel endothelial cell migration	16	0.9	7e-06	0.00046
GOTERM_BP_DIRECT	death-inducing signaling complex assembly	7	0.4	7.4e-06	0.00047
GOTERM_BP_DIRECT	necroptotic signaling pathway	7	0.4	7.4e-06	0.00047
GOTERM_BP_DIRECT	negative regulation of gene expression	51	3	7.6e-06	0.00048
GOTERM_BP_DIRECT	extracellular matrix organization	44	2.6	7.7e-06	0.00048
GOTERM_BP_DIRECT	regulation of mRNA stability	26	1.5	8.8e-06	0.00055
GOTERM_BP_DIRECT	positive regulation of defense response to virus by host	13	0.8	9e-06	0.00055
GOTERM_BP_DIRECT	response to xenobiotic stimulus	41	2.4	9.6e-06	0.00058
GOTERM_BP_DIRECT	response to cytokine	16	0.9	1.2e-05	0.00071
GOTERM_BP_DIRECT	MyD88-independent toll-like receptor signaling pathway	10	0.6	1.2e-05	0.00072
GOTERM_BP_DIRECT	intracellular signal transduction	64	3.7	1.4e-05	0.00084
GOTERM_BP_DIRECT	positive regulation of endothelial cell migration	18	1	1.7e-05	0.00097
GOTERM_BP_DIRECT	negative regulation of transcription, DNA-templated	78	4.5	1.8e-05	0.001
GOTERM_BP_DIRECT	positive regulation of nitric oxide biosynthetic process	15	0.9	2e-05	0.0011
GOTERM_BP_DIRECT	positive regulation of T cell mediated cytotoxicity	11	0.6	2.1e-05	0.0012
GOTERM_BP_DIRECT	positive regulation of endothelial cell proliferation	19	1.1	2.2e-05	0.0012
GOTERM_BP_DIRECT	positive regulation of interleukin-6 production	23	1.3	2.2e-05	0.0012
GOTERM_BP_DIRECT	positive regulation of canonical Wnt signaling pathway	30	1.7	2.5e-05	0.0014
GOTERM_BP_DIRECT	cellular response to DNA damage stimulus	43	2.5	2.6e-05	0.0014
GOTERM_BP_DIRECT	regulation of interferon-gamma-mediated signaling pathway	8	0.5	2.7e-05	0.0015
GOTERM_BP_DIRECT	positive regulation of extrinsic apoptotic signaling pathway	11	0.6	3.1e-05	0.0017
GOTERM_BP_DIRECT	regulation of hematopoietic stem cell differentiation	18	1	3.8e-05	0.002
GOTERM_BP_DIRECT	regulation of transcription from RNA polymerase II promoter in response to hypoxia	18	1	5.6e-05	0.0029
GOTERM_BP_DIRECT	cellular response to beta-amyloid	14	0.8	5.7e-05	0.003
GOTERM_BP_DIRECT	vascular endothelial growth factor receptor signaling pathway	17	1	6.5e-05	0.0034
GOTERM_BP_DIRECT	cellular response to hydrogen peroxide	18	1	6.8e-05	0.0034
GOTERM_BP_DIRECT	cellular response to leukemia inhibitory factor	22	1.3	7e-05	0.0035
GOTERM_BP_DIRECT	cell migration	41	2.4	7.1e-05	0.0036
GOTERM_BP_DIRECT	antigen processing and presentation	14	0.8	7.3e-05	0.0036
GOTERM_BP_DIRECT	positive regulation of JNK cascade	21	1.2	7.5e-05	0.0037
GOTERM_BP_DIRECT	anaphase-promoting complex-dependent catabolic process	20	1.2	7.8e-05	0.0038
GOTERM_BP_DIRECT	cell-cell adhesion	33	1.9	8.3e-05	0.004
GOTERM_BP_DIRECT	positive regulation of MAPK cascade	29	1.7	9.4e-05	0.0045
GOTERM_BP_DIRECT	antigen processing and presentation of endogenous peptide antigen via MHC class I	7	0.4	9.8e-05	0.0047
GOTERM_BP_DIRECT	Wnt signaling pathway, planar cell polarity pathway	20	1.2	0.00011	0.0051
GOTERM_BP_DIRECT	positive regulation of interleukin-12 production	13	0.8	0.00013	0.0059
GOTERM_BP_DIRECT	regulation of cell cycle	40	2.3	0.00014	0.0064
GOTERM_BP_DIRECT	protein ubiquitination	71	4.1	0.00014	0.0065
GOTERM_BP_DIRECT	positive regulation of macrophage differentiation	8	0.5	0.00015	0.0067
GOTERM_BP_DIRECT	regulation of innate immune response	9	0.5	0.00016	0.0071
GOTERM_BP_DIRECT	positive regulation of tyrosine phosphorylation of STAT protein	17	1	0.00017	0.0075
GOTERM_BP_DIRECT	positive regulation of xenophagy	6	0.3	0.00017	0.0075
GOTERM_BP_DIRECT	antigen processing and presentation of endogenous peptide antigen via MHC class I via ER pathway, TAP-independent	6	0.3	0.00017	0.0075
GOTERM_BP_DIRECT	peptidyl-tyrosine phosphorylation	25	1.5	0.00017	0.0077
GOTERM_BP_DIRECT	regulation of cytokine production	14	0.8	0.00018	0.0079
GOTERM_BP_DIRECT	regulation of interferon-gamma production	5	0.3	0.00021	0.0092
GOTERM_BP_DIRECT	positive regulation of cyclin-dependent protein serine/threonine kinase activity	11	0.6	0.00022	0.0092
GOTERM_BP_DIRECT	extrinsic apoptotic signaling pathway via death domain receptors	11	0.6	0.00022	0.0092
GOTERM_BP_DIRECT	MyD88-dependent toll-like receptor signaling pathway	11	0.6	0.00022	0.0092
GOTERM_BP_DIRECT	in utero embryonic development	34	2	0.00023	0.0095
GOTERM_BP_DIRECT	necroptotic process	9	0.5	0.00023	0.0095
GOTERM_BP_DIRECT	positive regulation of pri-miRNA transcription from RNA polymerase II promoter	13	0.8	0.00025	0.01
GOTERM_BP_DIRECT	positive regulation of peptidyl-tyrosine phosphorylation	20	1.2	0.00026	0.011
GOTERM_BP_DIRECT	neutrophil chemotaxis	18	1	0.00026	0.011
GOTERM_BP_DIRECT	positive regulation of release of cytochrome c from mitochondria	10	0.6	0.00027	0.011
GOTERM_BP_DIRECT	stimulatory C-type lectin receptor signaling pathway	23	1.3	0.00028	0.011
GOTERM_BP_DIRECT	cellular response to vascular endothelial growth factor stimulus	11	0.6	0.00028	0.011
GOTERM_BP_DIRECT	proteasomal protein catabolic process	11	0.6	0.00028	0.011
GOTERM_BP_DIRECT	intrinsic apoptotic signaling pathway in response to DNA damage	13	0.8	0.00031	0.012
GOTERM_BP_DIRECT	positive regulation of tumor necrosis factor-mediated signaling pathway	7	0.4	0.00031	0.012
GOTERM_BP_DIRECT	response to drug	42	2.4	0.00033	0.013
GOTERM_BP_DIRECT	positive regulation of interleukin-10 production	12	0.7	0.00035	0.013
GOTERM_BP_DIRECT	response to muscle stretch	8	0.5	0.00035	0.014
GOTERM_BP_DIRECT	cellular response to hypoxia	24	1.4	0.00036	0.014
GOTERM_BP_DIRECT	positive regulation of G2/M transition of mitotic cell cycle	10	0.6	0.00037	0.014
GOTERM_BP_DIRECT	T cell differentiation in thymus	11	0.6	0.00037	0.014
GOTERM_BP_DIRECT	circadian regulation of gene expression	16	0.9	0.0004	0.015
GOTERM_BP_DIRECT	gene expression	14	0.8	0.00041	0.015
GOTERM_BP_DIRECT	defense response to Gram-positive bacterium	22	1.3	0.00041	0.015
GOTERM_BP_DIRECT	hemopoiesis	15	0.9	0.00041	0.015
GOTERM_BP_DIRECT	blood vessel remodeling	11	0.6	0.00047	0.017
GOTERM_BP_DIRECT	positive regulation of leukocyte adhesion to vascular endothelial cell	7	0.4	0.00051	0.018
GOTERM_BP_DIRECT	JAK-STAT cascade involved in growth hormone signaling pathway	7	0.4	0.00051	0.018
GOTERM_BP_DIRECT	negative regulation of viral release from host cell	7	0.4	0.00051	0.018
GOTERM_BP_DIRECT	toll-like receptor 4 signaling pathway	8	0.5	0.00052	0.018
GOTERM_BP_DIRECT	negative regulation of growth	8	0.5	0.00052	0.018
GOTERM_BP_DIRECT	negative regulation of innate immune response	8	0.5	0.00052	0.018
GOTERM_BP_DIRECT	somitogenesis	12	0.7	0.00054	0.019
GOTERM_BP_DIRECT	positive regulation of phosphatidylinositol 3-kinase signaling	19	1.1	0.00057	0.02
GOTERM_BP_DIRECT	cellular response to cytokine stimulus	14	0.8	0.00059	0.02
GOTERM_BP_DIRECT	programmed necrotic cell death	5	0.3	0.00059	0.02
GOTERM_BP_DIRECT	ISG15-protein conjugation	5	0.3	0.00059	0.02
GOTERM_BP_DIRECT	positive regulation of MAP kinase activity	17	1	0.0006	0.02
GOTERM_BP_DIRECT	regulation of cell shape	26	1.5	0.00063	0.021
GOTERM_BP_DIRECT	response to type I interferon	6	0.3	0.00066	0.022
GOTERM_BP_DIRECT	pre-replicative complex assembly	15	0.9	0.00068	0.023
GOTERM_BP_DIRECT	negative regulation of cysteine-type endopeptidase activity involved in apoptotic process	16	0.9	0.00075	0.025
GOTERM_BP_DIRECT	regulation of blood pressure	16	0.9	0.00075	0.025
GOTERM_BP_DIRECT	negative regulation of cell growth	23	1.3	0.00079	0.026
GOTERM_BP_DIRECT	interleukin-27-mediated signaling pathway	7	0.4	0.00079	0.026
GOTERM_BP_DIRECT	sprouting angiogenesis	10	0.6	0.00082	0.026
GOTERM_BP_DIRECT	positive regulation of BMP signaling pathway	12	0.7	0.00082	0.026
GOTERM_BP_DIRECT	response to progesterone	12	0.7	0.00082	0.026
GOTERM_BP_DIRECT	execution phase of apoptosis	9	0.5	0.00083	0.026
GOTERM_BP_DIRECT	regulation of cell adhesion	14	0.8	0.00083	0.026
GOTERM_BP_DIRECT	cell differentiation	79	4.6	0.00083	0.026
GOTERM_BP_DIRECT	negative regulation of cell migration	26	1.5	0.00093	0.029
GOTERM_BP_DIRECT	post-embryonic development	15	0.9	0.00093	0.029
GOTERM_BP_DIRECT	negative regulation of G2/M transition of mitotic cell cycle	14	0.8	0.00098	0.03
GOTERM_BP_DIRECT	negative regulation of I-kappaB kinase/NF-kappaB signaling	13	0.8	0.001	0.031
GOTERM_BP_DIRECT	modulation by virus of host process	6	0.3	0.0011	0.034
GOTERM_BP_DIRECT	positive regulation of hepatocyte proliferation	6	0.3	0.0011	0.034
GOTERM_BP_DIRECT	protein transmembrane transport	6	0.3	0.0011	0.034
GOTERM_BP_DIRECT	cytoplasmic pattern recognition receptor signaling pathway	6	0.3	0.0011	0.034
GOTERM_BP_DIRECT	positive regulation of bone mineralization	11	0.6	0.0012	0.035
GOTERM_BP_DIRECT	negative regulation of viral transcription	7	0.4	0.0012	0.035
GOTERM_BP_DIRECT	vascular endothelial growth factor signaling pathway	7	0.4	0.0012	0.035
GOTERM_BP_DIRECT	regulation of viral entry into host cell	7	0.4	0.0012	0.035
GOTERM_BP_DIRECT	striated muscle cell differentiation	7	0.4	0.0012	0.035
GOTERM_BP_DIRECT	negative regulation of activated T cell proliferation	7	0.4	0.0012	0.035
GOTERM_BP_DIRECT	cell cycle arrest	23	1.3	0.0012	0.035
GOTERM_BP_DIRECT	negative regulation of NF-kappaB transcription factor activity	18	1	0.0012	0.035
GOTERM_BP_DIRECT	vascular endothelial growth factor production	5	0.3	0.0013	0.037
GOTERM_BP_DIRECT	intrinsic apoptotic signaling pathway in response to endoplasmic reticulum stress	10	0.6	0.0013	0.037
GOTERM_BP_DIRECT	positive regulation of Ras protein signal transduction	10	0.6	0.0013	0.037
GOTERM_BP_DIRECT	negative regulation of cytokine production	10	0.6	0.0013	0.037
GOTERM_BP_DIRECT	response to mechanical stimulus	14	0.8	0.0014	0.038
GOTERM_BP_DIRECT	positive regulation of neuron projection development	22	1.3	0.0014	0.039
GOTERM_BP_DIRECT	negative regulation of transposition	8	0.5	0.0014	0.039
GOTERM_BP_DIRECT	immune system process	13	0.8	0.0014	0.04
GOTERM_BP_DIRECT	platelet activation	20	1.2	0.0017	0.046
GOTERM_BP_DIRECT	fat cell differentiation	15	0.9	0.0017	0.046
GOTERM_BP_DIRECT	endoplasmic reticulum calcium ion homeostasis	7	0.4	0.0017	0.046
GOTERM_BP_DIRECT	negative regulation by host of viral release from host cell	7	0.4	0.0017	0.046
GOTERM_BP_DIRECT	negative regulation of inflammatory response	22	1.3	0.0017	0.046
GOTERM_BP_DIRECT	positive regulation of MHC class II biosynthetic process	6	0.3	0.0018	0.048
GOTERM_BP_DIRECT	cytidine to uridine editing	6	0.3	0.0018	0.048
GOTERM_BP_DIRECT	protein transport	54	3.1	0.0018	0.048
GOTERM_BP_DIRECT	microglial cell activation	9	0.5	0.0018	0.048
GOTERM_BP_DIRECT	cellular response to hormone stimulus	9	0.5	0.0018	0.048
GOTERM_BP_DIRECT	positive regulation of cytokine production involved in inflammatory response	9	0.5	0.0018	0.048

## Sheet: Table S4 KEGG Pathways
Supplementary Table 4: KEGG pathway terms showing significant enrichment using upregulated genes from Mindin treated fibroblasts
Terms	Pathway	Count	%	p-value	p-adj (Benjamini)
KEGG_PATHWAY	TNF signaling pathway	60	3.5	5e-30	1.6e-27
KEGG_PATHWAY	Influenza A	71	4.1	7.8e-27	1.2e-24
KEGG_PATHWAY	Epstein-Barr virus infection	72	4.2	1.5e-22	1.6e-20
KEGG_PATHWAY	NOD-like receptor signaling pathway	66	3.8	7.4e-21	5.9e-19
KEGG_PATHWAY	Kaposi sarcoma-associated herpesvirus infection	65	3.8	8.5e-19	5.4e-17
KEGG_PATHWAY	Measles	53	3.1	3.7e-18	2e-16
KEGG_PATHWAY	Pathways in cancer	115	6.7	8.3e-16	3.8e-14
KEGG_PATHWAY	Lipid and atherosclerosis	61	3.6	7.9e-14	3.2e-12
KEGG_PATHWAY	Hepatitis C	50	2.9	1.6e-13	5.7e-12
KEGG_PATHWAY	Apoptosis	45	2.6	7.1e-13	2.3e-11
KEGG_PATHWAY	IL-17 signaling pathway	36	2.1	1.7e-12	4.9e-11
KEGG_PATHWAY	Legionellosis	27	1.6	5.3e-12	1.4e-10
KEGG_PATHWAY	NF-kappa B signaling pathway	37	2.2	9.9e-12	2.2e-10
KEGG_PATHWAY	Toll-like receptor signaling pathway	37	2.2	9.9e-12	2.2e-10
KEGG_PATHWAY	Necroptosis	47	2.7	1.8e-11	3.8e-10
KEGG_PATHWAY	Human immunodeficiency virus 1 infection	56	3.3	2.2e-11	4.3e-10
KEGG_PATHWAY	Human papillomavirus infection	73	4.3	1.4e-10	2.6e-09
KEGG_PATHWAY	C-type lectin receptor signaling pathway	35	2	2.2e-10	3.9e-09
KEGG_PATHWAY	Human T-cell leukemia virus 1 infection	55	3.2	4.6e-10	7.4e-09
KEGG_PATHWAY	Hepatitis B	45	2.6	4.8e-10	7.4e-09
KEGG_PATHWAY	Toxoplasmosis	36	2.1	4.9e-10	7.4e-09
KEGG_PATHWAY	Human cytomegalovirus infection	55	3.2	7.8e-10	1.1e-08
KEGG_PATHWAY	Rheumatoid arthritis	31	1.8	3.7e-09	5.1e-08
KEGG_PATHWAY	RIG-I-like receptor signaling pathway	26	1.5	7.2e-09	9.5e-08
KEGG_PATHWAY	Chagas disease	32	1.9	1e-08	1.3e-07
KEGG_PATHWAY	Small cell lung cancer	30	1.7	1.2e-08	1.5e-07
KEGG_PATHWAY	Inflammatory bowel disease	24	1.4	3.5e-08	4.1e-07
KEGG_PATHWAY	Pertussis	26	1.5	4.8e-08	5.5e-07
KEGG_PATHWAY	Tuberculosis	44	2.6	5e-08	5.5e-07
KEGG_PATHWAY	Osteoclast differentiation	35	2	8.4e-08	8.9e-07
KEGG_PATHWAY	JAK-STAT signaling pathway	40	2.3	1.7e-07	1.7e-06
KEGG_PATHWAY	Shigellosis	53	3.1	1.7e-07	1.7e-06
KEGG_PATHWAY	Salmonella infection	53	3.1	2.3e-07	2.2e-06
KEGG_PATHWAY	AGE-RAGE signaling pathway in diabetic complications	29	1.7	3.6e-07	3.4e-06
KEGG_PATHWAY	PD-L1 expression and PD-1 checkpoint pathway in cancer	27	1.6	3.8e-07	3.4e-06
KEGG_PATHWAY	Alcoholic liver disease	36	2.1	4e-07	3.5e-06
KEGG_PATHWAY	Coronavirus disease - COVID-19	49	2.9	9e-07	7.7e-06
KEGG_PATHWAY	Leishmaniasis	24	1.4	1.2e-06	9.6e-06
KEGG_PATHWAY	MAPK signaling pathway	57	3.3	1.8e-06	1.5e-05
KEGG_PATHWAY	Th1 and Th2 cell differentiation	26	1.5	2.8e-06	2.2e-05
KEGG_PATHWAY	Cellular senescence	36	2.1	4.2e-06	3.2e-05
KEGG_PATHWAY	Viral carcinogenesis	43	2.5	4.9e-06	3.7e-05
KEGG_PATHWAY	Antigen processing and presentation	23	1.3	5.6e-06	4.2e-05
KEGG_PATHWAY	Apoptosis - multiple species	14	0.8	5.9e-06	4.3e-05
KEGG_PATHWAY	Chemokine signaling pathway	40	2.3	1.5e-05	0.00011
KEGG_PATHWAY	Viral myocarditis	19	1.1	1.6e-05	0.00011
KEGG_PATHWAY	Th17 cell differentiation	27	1.6	1.9e-05	0.00013
KEGG_PATHWAY	Pathogenic Escherichia coli infection	40	2.3	2.8e-05	0.00018
KEGG_PATHWAY	Cytosolic DNA-sensing pathway	19	1.1	3.3e-05	0.00021
KEGG_PATHWAY	Adipocytokine signaling pathway	20	1.2	3.5e-05	0.00022
KEGG_PATHWAY	Epithelial cell signaling in Helicobacter pylori infection	20	1.2	4.4e-05	0.00027
KEGG_PATHWAY	Herpes simplex virus 1 infection	78	4.5	6.2e-05	0.00038
KEGG_PATHWAY	Platinum drug resistance	20	1.2	8.2e-05	0.00049
KEGG_PATHWAY	Proteoglycans in cancer	39	2.3	0.00015	0.0009
KEGG_PATHWAY	Cytokine-cytokine receptor interaction	51	3	0.00016	0.00092
KEGG_PATHWAY	Ras signaling pathway	42	2.4	0.00025	0.0014
KEGG_PATHWAY	Malaria	15	0.9	0.00031	0.0017
KEGG_PATHWAY	Breast cancer	30	1.7	0.00031	0.0017
KEGG_PATHWAY	Viral protein interaction with cytokine and cytokine receptor	23	1.3	0.00034	0.0018
KEGG_PATHWAY	Spinocerebellar ataxia	29	1.7	0.00044	0.0023
KEGG_PATHWAY	Pancreatic cancer	19	1.1	0.00045	0.0023
KEGG_PATHWAY	Amoebiasis	23	1.3	0.00045	0.0023
KEGG_PATHWAY	Prolactin signaling pathway	18	1	0.00047	0.0023
KEGG_PATHWAY	HIF-1 signaling pathway	24	1.4	0.00047	0.0023
KEGG_PATHWAY	Neurotrophin signaling pathway	25	1.5	0.00071	0.0035
KEGG_PATHWAY	Type I diabetes mellitus	13	0.8	0.00084	0.0041
KEGG_PATHWAY	Allograft rejection	12	0.7	0.00099	0.0047
KEGG_PATHWAY	Yersinia infection	27	1.6	0.0011	0.0053
KEGG_PATHWAY	Chronic myeloid leukemia	18	1	0.0013	0.0058
KEGG_PATHWAY	Transcriptional misregulation in cancer	34	2	0.0016	0.0072
KEGG_PATHWAY	Proteasome	13	0.8	0.0016	0.0072
KEGG_PATHWAY	Non-alcoholic fatty liver disease	29	1.7	0.0016	0.0072
KEGG_PATHWAY	Inflammatory mediator regulation of TRP channels	21	1.2	0.0017	0.0072
KEGG_PATHWAY	Sphingolipid signaling pathway	24	1.4	0.0017	0.0072
KEGG_PATHWAY	Calcium signaling pathway	40	2.3	0.0018	0.0078
KEGG_PATHWAY	Non-small cell lung cancer	17	1	0.0019	0.0079
KEGG_PATHWAY	PI3K-Akt signaling pathway	54	3.1	0.0021	0.0086
KEGG_PATHWAY	p53 signaling pathway	17	1	0.0022	0.0089
KEGG_PATHWAY	Graft-versus-host disease	12	0.7	0.0024	0.0097
KEGG_PATHWAY	Fluid shear stress and atherosclerosis	26	1.5	0.003	0.012
KEGG_PATHWAY	Focal adhesion	34	2	0.0034	0.013
KEGG_PATHWAY	Hippo signaling pathway	28	1.6	0.004	0.016
KEGG_PATHWAY	Chemical carcinogenesis - receptor activation	35	2	0.0044	0.017
KEGG_PATHWAY	Signaling pathways regulating pluripotency of stem cells	26	1.5	0.0044	0.017
KEGG_PATHWAY	Melanoma	16	0.9	0.0049	0.018
KEGG_PATHWAY	Colorectal cancer	18	1	0.005	0.019
KEGG_PATHWAY	Acute myeloid leukemia	15	0.9	0.0063	0.023
KEGG_PATHWAY	Alzheimer disease	55	3.2	0.0072	0.026
KEGG_PATHWAY	B cell receptor signaling pathway	17	1	0.0073	0.026
KEGG_PATHWAY	Cell adhesion molecules	26	1.5	0.0076	0.027
KEGG_PATHWAY	Thyroid hormone signaling pathway	22	1.3	0.0094	0.033
KEGG_PATHWAY	Phagosome	26	1.5	0.0098	0.033
KEGG_PATHWAY	Relaxin signaling pathway	23	1.3	0.0098	0.033
KEGG_PATHWAY	African trypanosomiasis	10	0.6	0.0098	0.033
KEGG_PATHWAY	FoxO signaling pathway	23	1.3	0.012	0.039
KEGG_PATHWAY	Notch signaling pathway	13	0.8	0.014	0.045
