# Supplementary material for: Mindin regulates fibroblast subpopulations through distinct Src family kinases during fibrogenesis
Source: JCI Insight. 2024 Dec 31;10(3):e173071. doi: 10.1172/jci.insight.173071 (PMC11948575; doi:10.1172/jci.insight.173071)
Supplement: Supporting data values [file jciinsight-10-173071-s147.xlsx]

## Sheet: Fig 1C
WT	SnTg
7.77	27.42
7.67	15.33
9.88	23.38
13.05	25.02
6.68	27.07
15.91	26.42

## Sheet: Fig 1D
WT	SnTg
6.38	12.8
2.48	10.3
2.41	10.41
4.81	5.74
3.6	5.56
3.89	6.81

## Sheet: Fig 1F
P9
WT-P9												SnTg-P9
Bin#	um (lower end)	um (upper end)	WT-1	WT-2	WT-3	WT-4	WT-5	WT-6	Mean (P)	P/Pmax		SnTg-1	SnTg-2	SnTg-3	SnTg-4	SnTg-5	SnTg-6	SnTg-7	SnTg-8	Mean (P)	P/Pmax
1	0	5	0	0.0105263	0	0	0	0	0.00175439	0.0199306		0	0	0.0275229	0	0.00485437	0.0209424	0.00858369	0.0142857	0.00952364	0.25241
2	5	10	0	0	0.00636943	0	0	0	0.00106157	0.0120599		0	0.00913242	0.059633	0	0.0533981	0.0052356	0.0257511	0.0285714	0.0227152	0.602033
3	10	15	0	0	0	0	0	0	0	0		0.0111732	0.0502283	0.0366972	0.00675676	0.038835	0.013089	0.0300429	0.025	0.0264778	0.701755
4	15	20	0	0	0.0254777	0	0	0	0.00424628	0.0482397		0.0111732	0.0547945	0.0183486	0.00675676	0.0291262	0.0235602	0.0128755	0.0357143	0.0240437	0.637242
5	20	25	0	0	0.0191083	0	0	0	0.00318471	0.0361798		0.0223464	0.0136986	0.0366972	0.027027	0.0291262	0.0366492	0.0386266	0.0232143	0.0284232	0.753315
6	25	30	0	0	0.0127389	0	0	0	0.00212314	0.0241198		0.0111732	0.0228311	0.0275229	0.027027	0.0291262	0.039267	0.055794	0.0160714	0.0286016	0.758043
7	30	35	0	0	0.0127389	0	0	0	0.00212314	0.0241198		0.027933	0.0228311	0.0458716	0.0540541	0.0194175	0.026178	0.0429185	0.025	0.0330254	0.875291
8	35	40	0	0	0.00636943	0.00746269	0	0	0.00230535	0.0261898		0.0446927	0	0.0137615	0.027027	0.00970874	0.0340314	0.0472103	0.0178571	0.0242861	0.643667
9	40	45	0	0.0105263	0.0127389	0	0.0142857	0	0.00625848	0.0710991		0.0223464	0.0228311	0.0550459	0.0472973	0.0291262	0.0314136	0.055794	0.0196429	0.0354372	0.93921
10	45	50	0	0	0	0.0223881	0	0	0.00373134	0.0423897		0.0167598	0.0228311	0.0366972	0.0337838	0.0291262	0.0497382	0.0257511	0.0196429	0.0292913	0.776322
11	50	55	0	0	0.0127389	0.0373134	0	0	0.00834205	0.0947694		0.0446927	0.0456621	0.0275229	0.0540541	0.0145631	0.0183246	0.0257511	0.0303571	0.032616	0.864438
12	55	60	0	0	0.0127389	0.0522388	0.0142857	0.0333333	0.0187661	0.213191		0.0223464	0.0228311	0.0229358	0.0337838	0.0291262	0.0287958	0.0686695	0.0285714	0.0321325	0.851624
13	60	65	0	0	0.00636943	0.11194	0	0.0666667	0.0308294	0.350236		0.0167598	0.0273973	0.0229358	0.027027	0.0485437	0.013089	0.0429185	0.0303571	0.0286285	0.758757
14	65	70	0	0.0105263	0.00636943	0.149254	0	0.2	0.0610249	0.69327		0.0111732	0.0319635	0.00917431	0.0135135	0.0339806	0.026178	0.0600858	0.0125	0.0248211	0.657847
15	70	75	0.0236686	0.0210526	0.0191083	0.149254	0.0428571	0.188889	0.0741382	0.842243		0.0223464	0.0319635	0.0229358	0.0337838	0.0339806	0.0157068	0.055794	0.0196429	0.0295192	0.782363
16	75	80	0.0828402	0.0421053	0.0191083	0.186567	0.0714286	0.111111	0.0855268	0.971622		0.0111732	0.0547945	0.0183486	0.027027	0.0242718	0.0314136	0.0600858	0.0125	0.0299518	0.793829
17	80	85	0.159763	0.0736842	0.0254777	0.0746269	0.114286	0.0777778	0.0876026	0.995204		0	0.0410959	0.00917431	0.0135135	0.00970874	0.0366492	0.0729614	0.0214286	0.0255665	0.677601
18	85	90	0.153846	0.0842105	0.0191083	0.0671642	0.1	0.0444444	0.0781289	0.887579		0.0167598	0.0684932	0.0137615	0.00675676	0.0533981	0.0575916	0.0600858	0.025	0.0377308	1
19	90	95	0.130178	0.126316	0.0191083	0.0223881	0.185714	0.0444444	0.0880247	1		0.00558659	0.0410959	0.0137615	0.0135135	0.0873786	0.0575916	0.0171674	0.0232143	0.0324137	0.859077
20	95	100	0.0946746	0.136842	0.044586	0.00746269	0.157143	0.0222222	0.0771551	0.876516		0	0.086758	0.0137615	0.00675676	0.092233	0.0445026	0.0300429	0.0232143	0.0371586	0.984835
21	100	105	0.035503	0.105263	0.0318471	0.0149254	0.0857143	0.0222222	0.0492459	0.559455		0.0167598	0.0684932	0.0137615	0.0202703	0.0728155	0.0287958	0.0257511	0.0160714	0.0328398	0.870371
22	105	110	0.0295858	0.0631579	0.0509554	0.0149254	0.1	0	0.0431041	0.489681		0.00558659	0.0684932	0	0.027027	0.0485437	0.0340314	0	0.0125	0.0245227	0.649939
23	110	115	0.0473373	0.0842105	0.089172	0	0.0142857	0	0.0391676	0.444961		0.0223464	0.0365297	0.00458716	0.0405405	0.0533981	0.0314136	0.0171674	0.0107143	0.0270871	0.717905
24	115	120	0.035503	0.0315789	0.101911	0.0149254	0.0428571	0.0222222	0.0414996	0.471454		0.0391061	0.0136986	0.00458716	0.0135135	0.0145631	0.0549738	0.0300429	0.0285714	0.0248821	0.659463
25	120	125	0.0118343	0.0210526	0.0955414	0	0.0285714	0	0.0261666	0.297265		0.027933	0.0319635	0	0.0878378	0.0194175	0.0680628	0.0257511	0.0339286	0.0368618	0.976967
26	125	130	0.00591716	0.0736842	0.121019	0.00746269	0	0	0.0346805	0.393986		0.0335196	0.0136986	0.0183486	0.0608108	0.0194175	0.0602094	0.0257511	0.0232143	0.0318712	0.8447
27	130	135	0.00591716	0.0210526	0.089172	0.00746269	0	0.0222222	0.0243044	0.276109		0.0391061	0.0182648	0.00917431	0.0337838	0.00970874	0.0314136	0.0214592	0.0196429	0.0228192	0.604789
28	135	140	0.0118343	0	0.0573248	0	0.0142857	0.0111111	0.0157593	0.179033		0.0726257	0.00913242	0.00458716	0.0472973	0.00970874	0.0340314	0	0.0410714	0.0273068	0.723726
29	140	145	0.00591716	0	0.0127389	0	0	0.0111111	0.00496119	0.0563613		0.0614525	0.0136986	0.0229358	0.0540541	0.00485437	0.013089	0	0.0303571	0.0250552	0.664051
30	145	150	0.00591716	0	0.0254777	0	0.0142857	0.0111111	0.00946528	0.10753		0.0502793	0.0182648	0.0321101	0.0202703	0.0194175	0.0078534	0.00429185	0.0517857	0.0255341	0.676744
31	150	155	0.00591716	0	0.0127389	0.00746269	0	0.0222222	0.00805682	0.0915291		0.0558659	0.00913242	0.0366972	0.0405405	0.00970874	0.0104712	0.00858369	0.0428571	0.0267321	0.708495
32	155	160	0.00591716	0.0315789	0.0127389	0	0	0.0111111	0.0102243	0.116153		0.0335196	0	0.0321101	0.0337838	0.00485437	0.0078534	0	0.0357143	0.0184794	0.48977
33	160	165	0.00591716	0.0105263	0.0191083	0	0	0	0.00592529	0.067314		0.0335196	0.00913242	0.0366972	0.0135135	0.00485437	0	0.00429185	0.0321429	0.016769	0.444437
34	165	170	0.0118343	0.0105263	0	0.00746269	0	0	0.00497055	0.0564677		0.0614525	0.00913242	0.0550459	0.00675676	0	0	0	0.0267857	0.0198967	0.527332
35	170	175	0.00591716	0	0	0.00746269	0	0	0.00222997	0.0253335		0.0670391	0	0.0504587	0	0	0.0052356	0	0.0160714	0.0173506	0.459852
36	175	180	0.0118343	0	0	0.00746269	0	0	0.00321617	0.0365371		0.0335196	0	0.0458716	0	0.00485437	0	0	0.0178571	0.0127628	0.33826
37	180	185	0.0236686	0.0105263	0	0	0	0.0111111	0.00755101	0.0857828		0.0167598	0.00456621	0.0275229	0.00675676	0.00485437	0.0026178	0	0.0214286	0.0105633	0.279965
38	185	190	0.0177515	0.0105263	0	0.0149254	0	0.0222222	0.0109042	0.123877		0.0111732	0	0.0412844	0	0	0	0	0.0107143	0.00789648	0.209285
39	190	195	0.00591716	0	0	0.00746269	0	0	0.00222997	0.0253335		0	0	0.0183486	0.00675676	0	0	0	0.0142857	0.00492389	0.1305
40	195	200	0.00591716	0	0	0	0	0.0111111	0.00283805	0.0322415		0	0	0.00917431	0.00675676	0	0	0	0.0125	0.00355388	0.0941904
41	200	205	0.0177515	0.0105263	0	0	0	0.0111111	0.00656482	0.0745792		0	0.00456621	0.00458716	0.00675676	0	0	0	0.00714286	0.00288162	0.0763731
42	205	210	0.00591716	0	0	0	0	0	0.000986193	0.0112036		0	0	0	0.00675676	0	0	0	0.00892857	0.00196067	0.0519646
43	210	215	0	0	0	0	0	0.0111111	0.00185185	0.0210379		0	0	0	0	0	0	0	0.00178571	0.000223214	0.00591596
44	215	220	0.0118343	0	0	0	0	0.0111111	0.00382424	0.043445		0	0	0	0.00675676	0	0	0	0.00714286	0.00173745	0.0460486
45	220	225	0	0	0	0	0	0	0	0		0	0	0	0	0	0	0	0.00892857	0.00111607	0.0295798
46	225	230	0.00591716	0	0	0	0	0	0.000986193	0.0112036		0	0	0	0	0	0	0	0.00714286	0.000892857	0.0236639
47	230	235	0	0	0	0	0	0	0	0		0	0	0	0	0	0	0	0.00178571	0.000223214	0.00591596
48	235	240	0	0	0	0	0	0	0	0		0	0	0	0	0	0	0	0	0	0
49	240	245	0.00591716	0	0	0	0	0	0.000986193	0.0112036		0	0	0	0	0	0	0	0.00357143	0.000446429	0.0118319
50	245	250	0.00591716	0	0	0	0	0	0.000986193	0.0112036		0	0	0	0	0	0	0	0.00178571	0.000223214	0.00591596
51	250	255	0	0	0	0	0	0	0	0		0	0	0	0	0	0	0	0	0	0
52	255	260	0	0	0	0	0	0	0	0		0	0	0	0	0	0	0	0.00178571	0.000223214	0.00591596
53	260	265	0.00591716	0	0	0	0	0	0.000986193	0.0112036		0	0	0	0	0	0	0	0	0	0
54	265	270	0	0	0	0	0	0	0	0		0	0	0	0	0	0	0	0	0	0
55	270	275	0	0	0	0	0	0	0	0		0	0	0	0	0	0	0	0	0	0
56	275	280	0	0	0	0	0	0	0	0		0	0	0	0	0	0	0	0	0	0
57	280	285	0	0	0	0	0	0	0	0		0	0	0	0	0	0	0	0	0	0
58	285	290	0	0	0	0	0	0	0	0		0	0	0	0	0	0	0	0	0	0
59	290	295	0	0	0	0	0	0	0	0		0	0	0	0	0	0	0	0	0	0
60	295	300	0	0	0	0	0	0	0	0		0	0	0	0	0	0	0	0	0	0
61	300	305	0	0	0	0	0	0	0	0		0	0	0	0	0	0	0	0	0	0
62	305	310	0	0	0	0	0	0	0	0		0	0	0	0	0	0	0	0	0	0
63	310	315	0	0	0	0	0	0	0	0		0	0	0	0	0	0	0	0	0	0
64	315	320	0	0	0	0	0	0	0	0		0	0	0	0	0	0	0	0	0	0
65	320	325	0	0	0	0	0	0	0	0		0	0	0	0	0	0	0	0	0	0
66	325	330	0	0	0	0	0	0	0	0		0	0	0	0	0	0	0	0	0	0
67	330	335	0	0	0	0	0	0	0	0		0	0	0	0	0	0	0	0	0	0
68	335	340	0	0	0	0	0	0	0	0		0	0	0	0	0	0	0	0	0	0
69	340	345	0	0	0	0	0	0	0	0		0	0	0	0	0	0	0	0	0	0
70	345	350	0	0	0	0	0	0	0	0		0	0	0	0	0	0	0	0	0	0
71	350	355	0	0	0	0	0	0	0	0		0	0	0	0	0	0	0	0	0	0
72	355	360	0	0	0	0	0	0	0	0		0	0	0	0	0	0	0	0	0	0
73	360	365	0	0	0	0	0	0	0	0		0	0	0	0	0	0	0	0	0	0
74	365	370	0	0	0	0	0	0	0	0		0	0	0	0	0	0	0	0	0	0
75	370	375	0	0	0	0	0	0	0	0		0	0	0	0	0	0	0	0	0	0
76	375	380	0	0	0	0	0	0	0	0		0	0	0	0	0	0	0	0	0	0
77	380	385	0	0	0	0	0	0	0	0		0	0	0	0	0	0	0	0	0	0
78	385	390	0	0	0	0	0	0	0	0		0	0	0	0	0	0	0	0	0	0
79	390	395	0	0	0	0	0	0	0	0		0	0	0	0	0	0	0	0	0	0
80	395	400	0	0	0	0	0	0	0	0		0	0	0	0	0	0	0	0	0	0
81	400	405	0	0	0	0	0	0	0	0		0	0	0	0	0	0	0	0	0	0
82	405	410	0	0	0	0	0	0	0	0		0	0	0	0	0	0	0	0	0	0
83	410	415	0	0	0	0	0	0	0	0		0	0	0	0	0	0	0	0	0	0
84	415	420	0	0	0	0	0	0	0	0		0	0	0	0	0	0	0	0	0	0
85	420	425	0	0	0	0	0	0	0	0		0	0	0	0	0	0	0	0	0	0
86	425	430	0	0	0	0	0	0	0	0		0	0	0	0	0	0	0	0	0	0
87	430	435	0	0	0	0	0	0	0	0		0	0	0	0	0	0	0	0	0	0
88	435	440	0	0	0	0	0	0	0	0		0	0	0	0	0	0	0	0	0	0
89	440	445	0	0	0	0	0	0	0	0		0	0	0	0	0	0	0	0	0	0
90	445	450	0	0	0	0	0	0	0	0		0	0	0	0	0	0	0	0	0	0
91	450	455	0	0	0	0	0	0	0	0		0	0	0	0	0	0	0	0	0	0
92	455	460	0	0	0	0	0	0	0	0		0	0	0	0	0	0	0	0	0	0
93	460	465	0	0	0	0	0	0	0	0		0	0	0	0	0	0	0	0	0	0
94	465	470	0	0	0	0	0	0	0	0		0	0	0	0	0	0	0	0	0	0
95	470	475	0	0	0	0	0	0	0	0		0	0	0	0	0	0	0	0	0	0
96	475	480	0	0	0	0	0	0	0	0		0	0	0	0	0	0	0	0	0	0
97	480	485	0	0	0	0	0	0	0	0		0	0	0	0	0	0	0	0	0	0
98	485	490	0	0	0	0	0	0	0	0		0	0	0	0	0	0	0	0	0	0
99	490	495	0	0	0	0	0	0	0	0		0	0	0	0	0	0	0	0	0	0
100	495	500	0	0	0	0	0	0	0	0		0	0	0	0	0	0	0	0	0	0
P7
			WT P7						SnTg P7
Bin#	um (lower end)	um (upper end)	WT-1	WT-2	WT-3	Mean (P)	P/Pmax		SnTg-1	SnTg-2	SnTg-3	SnTg-4	Mean (P)	P/Pmax
1	0	5	0	0	0	0	0		0.03003	0	0.0193548	0.0135135	0.0157246	0.299913
2	5	10	0	0	0	0	0		0.0540541	0.0288462	0.0344086	0.0135135	0.0327056	0.62379
3	10	15	0	0	0	0	0		0.024024	0.0288462	0.0150538	0.0216216	0.0223864	0.426973
4	15	20	0	0	0	0	0		0.03003	0.0288462	0.0172043	0.027027	0.0257769	0.49164
5	20	25	0	0	0	0	0		0.015015	0.0288462	0.0193548	0.0189189	0.0205337	0.391638
6	25	30	0	0	0	0	0		0.00600601	0.0192308	0.0258065	0.0189189	0.0174905	0.333595
7	30	35	0	0	0.004	0.00133333	0.0154156		0.00900901	0.00641026	0.0150538	0.0189189	0.012348	0.235512
8	35	40	0	0.00909091	0.004	0.00436364	0.0504511		0.00900901	0.025641	0.0193548	0.0243243	0.0195823	0.373491
9	40	45	0	0.0272727	0	0.00909091	0.105106		0.024024	0.0224359	0.027957	0.0135135	0.0219826	0.419272
10	45	50	0	0.0181818	0	0.00606061	0.0700709		0.015015	0.0544872	0.0451613	0.0135135	0.0320442	0.611176
11	50	55	0	0.0181818	0.004	0.00739394	0.0854865		0.039039	0.0224359	0.0451613	0.0243243	0.0327401	0.624449
12	55	60	0	0.0363636	0	0.0121212	0.140142		0.03003	0.0384615	0.0494624	0.027027	0.0362452	0.691301
13	60	65	0	0.0272727	0.004	0.0104242	0.120522		0.036036	0.0288462	0.0537634	0.0189189	0.0343911	0.655938
14	65	70	0.00502513	0.00909091	0	0.00470534	0.0544018		0.033033	0.0480769	0.0451613	0.0378378	0.0410273	0.782509
15	70	75	0.00502513	0.0181818	0.02	0.0144023	0.166515		0.039039	0.025641	0.0387097	0.027027	0.0326042	0.621856
16	75	80	0.00502513	0.00909091	0.052	0.0220387	0.254805		0.042042	0.0448718	0.0301075	0.0324324	0.0373634	0.712629
17	80	85	0.00502513	0.0181818	0.088	0.037069	0.42858		0.0510511	0.0448718	0.0344086	0.0486486	0.044745	0.853417
18	85	90	0.0301508	0.0272727	0.088	0.0484745	0.560448		0.0600601	0.0384615	0.0236559	0.0486486	0.0427065	0.814537
19	90	95	0.0552764	0.0181818	0.08	0.0511527	0.591413		0.0630631	0.0288462	0.0322581	0.0459459	0.0425283	0.811138
20	95	100	0.0904523	0.0636364	0.056	0.0700295	0.809661		0.0570571	0.0576923	0.0301075	0.0648649	0.0524304	1
21	100	105	0.120603	0.0909091	0.04	0.0838374	0.969303		0.042042	0.0480769	0.0258065	0.0459459	0.0404678	0.771839
22	105	110	0.105528	0.0727273	0.048	0.0754183	0.871964		0.033033	0.0641026	0.0301075	0.0351351	0.0405946	0.774256
23	110	115	0.0954774	0.1	0.064	0.0864925	1		0.024024	0.025641	0.0408602	0.0297297	0.0300637	0.573403
24	115	120	0.0954774	0.109091	0.048	0.0841894	0.973373		0.015015	0.0224359	0.0236559	0.0108108	0.0179794	0.342919
25	120	125	0.0502513	0.0909091	0.052	0.0643868	0.744421		0.024024	0.00961538	0.0236559	0.0135135	0.0177022	0.337632
26	125	130	0.0502513	0.0818182	0.036	0.0560231	0.647723		0.00600601	0.0224359	0.0258065	0.0162162	0.0176161	0.335991
27	130	135	0.0251256	0.0545455	0.028	0.0358904	0.414954		0.024024	0.0224359	0.0215054	0.027027	0.0237481	0.452945
28	135	140	0.00502513	0.0363636	0.012	0.0177963	0.205755		0.024024	0.0128205	0.0215054	0.0432432	0.0253983	0.484419
29	140	145	0.0201005	0.0272727	0.02	0.0224577	0.25965		0.015015	0.0128205	0.0150538	0.0216216	0.0161277	0.307602
30	145	150	0.0100503	0	0.016	0.00868342	0.100395		0.015015	0	0.0215054	0.0243243	0.0152112	0.290121
31	150	155	0.0150754	0.0181818	0.02	0.0177524	0.205248		0.012012	0.00641026	0.0236559	0.0216216	0.015925	0.303735
32	155	160	0.0100503	0	0.012	0.00735008	0.0849795		0.00900901	0.0224359	0.027957	0.0459459	0.026337	0.502322
33	160	165	0.0201005	0	0.012	0.0107002	0.123712		0.021021	0.00320513	0.0107527	0.0189189	0.0134744	0.256996
34	165	170	0.00502513	0	0.012	0.00567504	0.0656131		0.00900901	0.00961538	0.0172043	0.0324324	0.0170653	0.325484
35	170	175	0.0201005	0	0.016	0.0120335	0.139128		0.018018	0.00641026	0.0236559	0.0216216	0.0174265	0.332373
36	175	180	0.00502513	0	0.016	0.00700838	0.0810287		0.015015	0.00961538	0.0215054	0.0108108	0.0142366	0.271534
37	180	185	0.0251256	0	0.012	0.0123752	0.143078		0.018018	0.00641026	0.00430108	0.0108108	0.00988504	0.188536
38	185	190	0.0150754	0	0.008	0.00769179	0.0889302		0.003003	0.00961538	0	0.0027027	0.00383027	0.0730544
39	190	195	0.0201005	0	0.016	0.0120335	0.139128		0.003003	0.0128205	0	0	0.00395588	0.07545
40	195	200	0.0100503	0	0.012	0.00735008	0.0849795		0.003003	0	0	0	0.000750751	0.014319
41	200	205	0.0100503	0.00909091	0.028	0.0157137	0.181677		0	0.00641026	0	0.0027027	0.00227824	0.0434526
42	205	210	0.0100503	0.00909091	0.008	0.00904705	0.104599		0	0	0	0	0	0
43	210	215	0.0100503	0	0.02	0.0100168	0.115811		0	0	0	0	0	0
44	215	220	0.00502513	0	0.012	0.00567504	0.0656131		0	0	0	0.00540541	0.00135135	0.0257742
45	220	225	0.00502513	0	0	0.00167504	0.0193663		0	0.00961538	0	0	0.00240385	0.0458483
46	225	230	0.00502513	0	0.004	0.00300838	0.0347819		0	0.00320513	0	0	0.000801282	0.0152828
47	230	235	0.0100503	0	0	0.00335008	0.0387327		0	0.0128205	0	0	0.00320513	0.0611311
48	235	240	0	0	0.004	0.00133333	0.0154156		0	0.00961538	0	0	0.00240385	0.0458483
49	240	245	0.00502513	0	0	0.00167504	0.0193663		0	0.00320513	0	0	0.000801282	0.0152828
50	245	250	0.00502513	0	0	0.00167504	0.0193663		0	0.00320513	0	0	0.000801282	0.0152828
51	250	255	0.0100503	0	0	0.00335008	0.0387327		0	0.00320513	0	0	0.000801282	0.0152828
52	255	260	0	0	0.004	0.00133333	0.0154156		0	0	0	0	0	0
53	260	265	0.00502513	0	0.008	0.00434171	0.0501975		0	0	0	0	0	0
54	265	270	0	0	0.008	0.00266667	0.0308312		0	0	0	0	0	0
55	270	275	0	0	0	0	0		0	0	0	0	0	0
56	275	280	0	0	0.004	0.00133333	0.0154156		0	0	0	0	0	0
57	280	285	0	0	0	0	0		0	0	0	0	0	0
58	285	290	0	0	0	0	0		0	0	0	0	0	0
59	290	295	0	0	0	0	0		0	0	0	0	0	0
60	295	300	0	0	0	0	0		0	0	0	0	0	0
61	300	305	0	0	0	0	0		0	0	0	0	0	0
62	305	310	0	0	0	0	0		0	0	0	0	0	0
63	310	315	0	0	0	0	0		0	0	0	0	0	0
64	315	320	0	0	0	0	0		0	0	0	0	0	0
65	320	325	0	0	0	0	0		0	0	0	0	0	0
66	325	330	0	0	0	0	0		0	0	0	0	0	0
67	330	335	0	0	0	0	0		0	0	0	0	0	0
68	335	340	0	0	0	0	0		0	0	0	0	0	0
69	340	345	0	0	0	0	0		0	0	0	0	0	0
70	345	350	0	0	0	0	0		0	0	0	0	0	0
71	350	355	0	0	0	0	0		0	0	0	0	0	0
72	355	360	0	0	0	0	0		0	0	0	0	0	0
73	360	365	0	0	0	0	0		0	0	0	0	0	0
74	365	370	0	0	0	0	0		0	0	0	0	0	0
75	370	375	0	0	0	0	0		0	0	0	0	0	0
76	375	380	0	0	0	0	0		0	0	0	0	0	0
77	380	385	0	0	0	0	0		0	0	0	0	0	0
78	385	390	0	0	0	0	0		0	0	0	0	0	0
79	390	395	0	0	0	0	0		0	0	0	0	0	0
80	395	400	0	0	0	0	0		0	0	0	0	0	0
81	400	405	0	0	0	0	0		0	0	0	0	0	0
82	405	410	0	0	0	0	0		0	0	0	0	0	0
83	410	415	0	0	0	0	0		0	0	0	0	0	0
84	415	420	0	0	0	0	0		0	0	0	0	0	0
85	420	425	0	0	0	0	0		0	0	0	0	0	0
86	425	430	0	0	0	0	0		0	0	0	0	0	0
87	430	435	0	0	0	0	0		0	0	0	0	0	0
88	435	440	0	0	0	0	0		0	0	0	0	0	0
89	440	445	0	0	0	0	0		0	0	0	0	0	0
90	445	450	0	0	0	0	0		0	0	0	0	0	0
91	450	455	0	0	0	0	0		0	0	0	0	0	0
92	455	460	0	0	0	0	0		0	0	0	0	0	0
93	460	465	0	0	0	0	0		0	0	0	0	0	0
94	465	470	0	0	0	0	0		0	0	0	0	0	0
95	470	475	0	0	0	0	0		0	0	0	0	0	0
96	475	480	0	0	0	0	0		0	0	0	0	0	0
97	480	485	0	0	0	0	0		0	0	0	0	0	0
98	485	490	0	0	0	0	0		0	0	0	0	0	0
99	490	495	0	0	0	0	0		0	0	0	0	0	0
100	495	500	0	0	0	0	0		0	0	0	0	0	0
P5
			WT P5					SnTg P5
Bin#	um (lower end)	um (upper end)	WT-1	WT-2	Mean (P)	P/Pmax		SnTg-1	SnTg-2	SnTg-3	SnTg-4	Mean (P)	P/Pmax
1	0	5	0	0	0	0		0.00143062	0	0	0	0	0
2	5	10	0	0	0	0		0.00143062	0	0.00242718	0	0.00121359	0.01777
3	10	15	0	0	0	0		0	0.00210526	0.00970874	0	0.00485437	0.0710799
4	15	20	0	0	0	0		0.00429185	0.00210526	0.00728155	0.003663	0.00547228	0.0801276
5	20	25	0	0	0	0		0.00286123	0.00210526	0.0242718	0.003663	0.0139674	0.204517
6	25	30	0	0	0	0		0.00286123	0	0.0194175	0	0.00970874	0.14216
7	30	35	0	0	0	0		0.00143062	0	0.0242718	0.003663	0.0139674	0.204517
8	35	40	0	0.00571429	0.00285714	0.0194053		0.00572246	0.00210526	0.0291262	0.003663	0.0163946	0.240057
9	40	45	0	0	0	0		0.0171674	0	0.0291262	0	0.0145631	0.21324
10	45	50	0	0.00571429	0.00285714	0.0194053		0.0329041	0.0105263	0.038835	0	0.0194175	0.284319
11	50	55	0	0.0114286	0.00571429	0.0388105		0.0543634	0.0168421	0.0364078	0.003663	0.0200354	0.293367
12	55	60	0	0.0457143	0.0228571	0.155242		0.0658083	0.0273684	0.0242718	0	0.0121359	0.1777
13	60	65	0	0.0742857	0.0371429	0.252268		0.0729614	0.0273684	0.0339806	0.00732601	0.0206533	0.302415
14	65	70	0.0185185	0.165714	0.0921164	0.62564		0.0786838	0.0336842	0.0291262	0.00732601	0.0182261	0.266875
15	70	75	0.0601852	0.234286	0.147235	1		0.0686695	0.0421053	0.0242718	0	0.0121359	0.1777
16	75	80	0.0462963	0.182857	0.114577	0.778187		0.0600858	0.0421053	0.0194175	0.00732601	0.0133717	0.195795
17	80	85	0.0694444	0.108571	0.0890079	0.604528		0.0600858	0.0357895	0.026699	0.003663	0.015181	0.222287
18	85	90	0.134259	0.04	0.0871296	0.591771		0.0400572	0.0315789	0.0194175	0.043956	0.0316868	0.463972
19	90	95	0.157407	0.0228571	0.0901323	0.612164		0.0572246	0.0231579	0.0194175	0.0695971	0.0445073	0.651696
20	95	100	0.0648148	0.0171429	0.0409788	0.278322		0.0443491	0.0294737	0.0242718	0.043956	0.0341139	0.499512
21	100	105	0.087963	0.0228571	0.0554101	0.376336		0.0586552	0.0357895	0.0218447	0.0512821	0.0365634	0.535377
22	105	110	0.0509259	0.00571429	0.0283201	0.192346		0.0314735	0.0294737	0.0121359	0.0695971	0.0408665	0.598386
23	110	115	0.0694444	0.0114286	0.0404365	0.274638		0.0314735	0.0421053	0.0339806	0.0952381	0.0646093	0.946039
24	115	120	0.0509259	0	0.025463	0.17294		0.0200286	0.0336842	0.0169903	0.0879121	0.0524512	0.768014
25	120	125	0.0138889	0.0114286	0.0126587	0.0859761		0.0357654	0.0357895	0.026699	0.10989	0.0682946	1
26	125	130	0.0324074	0	0.0162037	0.110053		0.0157368	0.0357895	0.0145631	0.0732601	0.0439116	0.642973
27	130	135	0.0324074	0.00571429	0.0190608	0.129458		0.0128755	0.0273684	0.0242718	0.0769231	0.0505975	0.740871
28	135	140	0.0324074	0.00571429	0.0190608	0.129458		0.00715308	0.0189474	0.0315534	0.047619	0.0395862	0.579639
29	140	145	0.00462963	0	0.00231481	0.0157219		0.00858369	0.0378947	0.0315534	0.021978	0.0267657	0.391916
30	145	150	0.0231481	0.00571429	0.0144312	0.0980146		0.0143062	0.0357895	0.038835	0.025641	0.032238	0.472043
31	150	155	0.00462963	0.00571429	0.00517196	0.0351271		0.00143062	0.0231579	0.0364078	0.018315	0.0273614	0.400638
32	155	160	0.0185185	0	0.00925926	0.0628874		0.0128755	0.0252632	0.0242718	0.021978	0.0231249	0.338606
33	160	165	0.0138889	0	0.00694444	0.0471656		0.0100143	0.0231579	0.0291262	0.014652	0.0218891	0.32051
34	165	170	0.00925926	0.00571429	0.00748677	0.050849		0.0128755	0.0252632	0.0339806	0.010989	0.0224848	0.329233
35	170	175	0.00462963	0	0.00231481	0.0157219		0.0157368	0.0231579	0.026699	0.010989	0.018844	0.275923
36	175	180	0	0.00571429	0.00285714	0.0194053		0.0114449	0.0252632	0.0194175	0.003663	0.0115402	0.168977
37	180	185	0	0	0	0		0.0100143	0.0252632	0.0194175	0.003663	0.0115402	0.168977
38	185	190	0	0	0	0		0.00858369	0.0273684	0.00728155	0	0.00364078	0.0533099
39	190	195	0	0	0	0		0.00286123	0.0210526	0.0121359	0.018315	0.0152255	0.222938
40	195	200	0	0	0	0		0.00429185	0.0126316	0.0169903	0	0.00849515	0.12439
41	200	205	0	0	0	0		0	0.0168421	0.0218447	0.00732601	0.0145853	0.213565
42	205	210	0	0	0	0		0	0.0189474	0.0194175	0.00732601	0.0133717	0.195795
43	210	215	0	0	0	0		0	0.0231579	0.00970874	0.010989	0.0103489	0.151533
44	215	220	0	0	0	0		0	0.0147368	0.0145631	0.003663	0.00911306	0.133437
45	220	225	0	0	0	0		0	0.00631579	0	0	0	0
46	225	230	0	0	0	0		0	0.00421053	0.00970874	0.003663	0.00668587	0.0978975
47	230	235	0	0	0	0		0.00143062	0.00421053	0.00242718	0	0.00121359	0.01777
48	235	240	0	0	0	0		0	0.00421053	0.00242718	0.003663	0.00304509	0.0445876
49	240	245	0	0	0	0		0	0.00210526	0	0	0	0
50	245	250	0	0	0	0		0	0.00631579	0	0	0	0
51	250	255	0	0	0	0		0	0.00421053	0	0	0	0
52	255	260	0	0	0	0		0	0.00210526	0	0	0	0
53	260	265	0	0	0	0		0	0	0	0	0	0
54	265	270	0	0	0	0		0	0	0	0	0	0
55	270	275	0	0	0	0		0	0	0	0	0	0
56	275	280	0	0	0	0		0	0	0	0	0	0
57	280	285	0	0	0	0		0	0	0	0	0	0
58	285	290	0	0	0	0		0	0	0	0	0	0
59	290	295	0	0	0	0		0	0	0	0	0	0
60	295	300	0	0	0	0		0	0	0	0	0	0
61	300	305	0	0	0	0		0	0	0	0	0	0
62	305	310	0	0	0	0		0	0	0	0	0	0
63	310	315	0	0	0	0		0	0	0	0	0	0
64	315	320	0	0	0	0		0	0	0	0	0	0
65	320	325	0	0	0	0		0	0	0	0	0	0
66	325	330	0	0	0	0		0	0	0	0	0	0
67	330	335	0	0	0	0		0	0	0	0	0	0
68	335	340	0	0	0	0		0	0	0	0	0	0
69	340	345	0	0	0	0		0	0	0	0	0	0
70	345	350	0	0	0	0		0	0	0	0	0	0
71	350	355	0	0	0	0		0	0	0	0	0	0
72	355	360	0	0	0	0		0	0	0	0	0	0
73	360	365	0	0	0	0		0	0	0	0	0	0
74	365	370	0	0	0	0		0	0	0	0	0	0
75	370	375	0	0	0	0		0	0	0	0	0	0
76	375	380	0	0	0	0		0	0	0	0	0	0
77	380	385	0	0	0	0		0	0	0	0	0	0
78	385	390	0	0	0	0		0	0	0	0	0	0
79	390	395	0	0	0	0		0	0	0	0	0	0
80	395	400	0	0	0	0		0	0	0	0	0	0
81	400	405	0	0	0	0		0	0	0	0	0	0
82	405	410	0	0	0	0		0	0	0	0	0	0
83	410	415	0	0	0	0		0	0	0	0	0	0
84	415	420	0	0	0	0		0	0	0	0	0	0
85	420	425	0	0	0	0		0	0	0	0	0	0
86	425	430	0	0	0	0		0	0	0	0	0	0
87	430	435	0	0	0	0		0	0	0	0	0	0
88	435	440	0	0	0	0		0	0	0	0	0	0
89	440	445	0	0	0	0		0	0	0	0	0	0
90	445	450	0	0	0	0		0	0	0	0	0	0
91	450	455	0	0	0	0		0	0	0	0	0	0
92	455	460	0	0	0	0		0	0	0	0	0	0
93	460	465	0	0	0	0		0	0	0	0	0	0
94	465	470	0	0	0	0		0	0	0	0	0	0
95	470	475	0	0	0	0		0	0	0	0	0	0
96	475	480	0	0	0	0		0	0	0	0	0	0
97	480	485	0	0	0	0		0	0	0	0	0	0
98	485	490	0	0	0	0		0	0	0	0	0	0
99	490	495	0	0	0	0		0	0	0	0	0	0
100	495	500	0	0	0	0		0	0	0	0	0	0
P3
			WT P3						SnTg P3
Bin#	um (lower end)	um (upper end)	WT-1	WT-2	WT-3	Mean (P)	P/Pmax		SnTg-1	SnTg-2	SnTg-3	Mean (P)	P/Pmax
1	0	5	0	0	0	0	0		0	0	0	0	0
2	5	10	0	0	0	0	0		0	0	0	0	0
3	10	15	0	0	0	0	0		0	0	0	0	0
4	15	20	0	0	0	0	0		0	0	0	0	0
5	20	25	0	0	0	0	0		0	0	0	0	0
6	25	30	0	0	0	0	0		0.00775194	0	0	0	0
7	30	35	0.00490196	0	0.0043573	0.00217865	0.0177847		0.0155039	0	0	0	0
8	35	40	0.0343137	0	0.0174292	0.0087146	0.071139		0.0155039	0	0.0201342	0.0100671	0.103013
9	40	45	0.0441176	0.0207254	0.0457516	0.0332385	0.271332		0.0232558	0.0244898	0.0268456	0.0256677	0.262649
10	45	50	0.0539216	0.0259067	0.0784314	0.0521691	0.425866		0.0155039	0.0285714	0.0738255	0.0511985	0.523896
11	50	55	0.0245098	0.103627	0.0958606	0.0997438	0.814228		0.0852713	0.0489796	0.0805369	0.0647583	0.662649
12	55	60	0.0392157	0.0932642	0.087146	0.0902051	0.736362		0.0852713	0.0612245	0.134228	0.0977263	1
13	60	65	0.0245098	0.119171	0.0915033	0.105337	0.859888		0.139535	0.0653061	0.0604027	0.0628544	0.643167
14	65	70	0.0343137	0.129534	0.115468	0.122501	1		0.139535	0.0857143	0.0536913	0.0697028	0.713245
15	70	75	0.0343137	0.11399	0.0740741	0.0940319	0.7676		0.108527	0.0816327	0.0536913	0.067662	0.692362
16	75	80	0.0196078	0.0777202	0.0588235	0.0682719	0.557317		0.186047	0.118367	0.0402685	0.0793179	0.811633
17	80	85	0.0490196	0.0725389	0.0522876	0.0624132	0.509491		0.0775194	0.077551	0.0671141	0.0723326	0.740154
18	85	90	0.0637255	0.0414508	0.0479303	0.0446905	0.364818		0.0697674	0.0653061	0.0604027	0.0628544	0.643167
19	90	95	0.0490196	0.0362694	0.037037	0.0366532	0.299208		0.0155039	0.044898	0.0805369	0.0627174	0.641766
20	95	100	0.0490196	0.0259067	0.0283224	0.0271146	0.221342		0	0.044898	0.0536913	0.0492946	0.504415
21	100	105	0.0343137	0.0207254	0.0413943	0.0310599	0.253548		0.0155039	0.0122449	0.0402685	0.0262567	0.268676
22	105	110	0.0539216	0	0.0239651	0.0119826	0.0978161		0	0.0244898	0.033557	0.0290234	0.296987
23	110	115	0.0588235	0.0310881	0.0348584	0.0329732	0.269167		0	0.0367347	0.0134228	0.0250788	0.256622
24	115	120	0.0392157	0.0103627	0.0305011	0.0204319	0.16679		0	0.0244898	0.0268456	0.0256677	0.262649
25	120	125	0.0735294	0.015544	0.0108932	0.0132186	0.107906		0	0.0408163	0.0268456	0.033831	0.346181
26	125	130	0.0784314	0.0207254	0.0043573	0.0125413	0.102377		0	0.0204082	0.0201342	0.0202712	0.207428
27	130	135	0.0588235	0.015544	0.0087146	0.0121293	0.099014		0	0.0285714	0.0201342	0.0243528	0.249194
28	135	140	0.0539216	0.0207254	0.0087146	0.01472	0.120162		0	0.0367347	0.0134228	0.0250788	0.256622
29	140	145	0.0147059	0.00518135	0.00217865	0.00368	0.0300405		0	0.0122449	0	0.00612245	0.0626489
30	145	150	0.00980392	0	0	0	0		0	0.0122449	0	0.00612245	0.0626489
31	150	155	0	0	0	0	0		0	0	0	0	0
32	155	160	0	0	0	0	0		0	0.00408163	0	0.00204082	0.020883
33	160	165	0	0	0	0	0		0	0	0	0	0
34	165	170	0	0	0	0	0		0	0	0	0	0
35	170	175	0	0	0	0	0		0	0	0	0	0
36	175	180	0	0	0	0	0		0	0	0	0	0
37	180	185	0	0	0	0	0		0	0	0	0	0
38	185	190	0	0	0	0	0		0	0	0	0	0
39	190	195	0	0	0	0	0		0	0	0	0	0
40	195	200	0	0	0	0	0		0	0	0	0	0
41	200	205	0	0	0	0	0		0	0	0	0	0
42	205	210	0	0	0	0	0		0	0	0	0	0
43	210	215	0	0	0	0	0		0	0	0	0	0
44	215	220	0	0	0	0	0		0	0	0	0	0
45	220	225	0	0	0	0	0		0	0	0	0	0
46	225	230	0	0	0	0	0		0	0	0	0	0
47	230	235	0	0	0	0	0		0	0	0	0	0
48	235	240	0	0	0	0	0		0	0	0	0	0
49	240	245	0	0	0	0	0		0	0	0	0	0
50	245	250	0	0	0	0	0		0	0	0	0	0
51	250	255	0	0	0	0	0		0	0	0	0	0
52	255	260	0	0	0	0	0		0	0	0	0	0
53	260	265	0	0	0	0	0		0	0	0	0	0
54	265	270	0	0	0	0	0		0	0	0	0	0
55	270	275	0	0	0	0	0		0	0	0	0	0
56	275	280	0	0	0	0	0		0	0	0	0	0
57	280	285	0	0	0	0	0		0	0	0	0	0
58	285	290	0	0	0	0	0		0	0	0	0	0
59	290	295	0	0	0	0	0		0	0	0	0	0
60	295	300	0	0	0	0	0		0	0	0	0	0
61	300	305	0	0	0	0	0		0	0	0	0	0
62	305	310	0	0	0	0	0		0	0	0	0	0
63	310	315	0	0	0	0	0		0	0	0	0	0
64	315	320	0	0	0	0	0		0	0	0	0	0
65	320	325	0	0	0	0	0		0	0	0	0	0
66	325	330	0	0	0	0	0		0	0	0	0	0
67	330	335	0	0	0	0	0		0	0	0	0	0
68	335	340	0	0	0	0	0		0	0	0	0	0
69	340	345	0	0	0	0	0		0	0	0	0	0
70	345	350	0	0	0	0	0		0	0	0	0	0
71	350	355	0	0	0	0	0		0	0	0	0	0
72	355	360	0	0	0	0	0		0	0	0	0	0
73	360	365	0	0	0	0	0		0	0	0	0	0
74	365	370	0	0	0	0	0		0	0	0	0	0
75	370	375	0	0	0	0	0		0	0	0	0	0
76	375	380	0	0	0	0	0		0	0	0	0	0
77	380	385	0	0	0	0	0		0	0	0	0	0
78	385	390	0	0	0	0	0		0	0	0	0	0
79	390	395	0	0	0	0	0		0	0	0	0	0
80	395	400	0	0	0	0	0		0	0	0	0	0
81	400	405	0	0	0	0	0		0	0	0	0	0
82	405	410	0	0	0	0	0		0	0	0	0	0
83	410	415	0	0	0	0	0		0	0	0	0	0
84	415	420	0	0	0	0	0		0	0	0	0	0
85	420	425	0	0	0	0	0		0	0	0	0	0
86	425	430	0	0	0	0	0		0	0	0	0	0
87	430	435	0	0	0	0	0		0	0	0	0	0
88	435	440	0	0	0	0	0		0	0	0	0	0
89	440	445	0	0	0	0	0		0	0	0	0	0
90	445	450	0	0	0	0	0		0	0	0	0	0
91	450	455	0	0	0	0	0		0	0	0	0	0
92	455	460	0	0	0	0	0		0	0	0	0	0
93	460	465	0	0	0	0	0		0	0	0	0	0
94	465	470	0	0	0	0	0		0	0	0	0	0
95	470	475	0	0	0	0	0		0	0	0	0	0
96	475	480	0	0	0	0	0		0	0	0	0	0
97	480	485	0	0	0	0	0		0	0	0	0	0
98	485	490	0	0	0	0	0		0	0	0	0	0
99	490	495	0	0	0	0	0		0	0	0	0	0
100	495	500	0	0	0	0	0		0	0	0	0	0

## Sheet: Fig 1H
P9
			WT-P9								SnTg P9
Bin#	um (lower end)	um (upper end)	WT-1	WT-2	WT-3	WT-4	WT-5	Mean (P)	P/Pmax		SnTg-1	SnTg-2	SnTg-3	SnTg-4	SnTg-5	SnTg-6	Mean (P)	P/Pmax
1	0	5	0.0526316	0.106996	0.0526316	0.0629921	0.133333	0.0817169	0.546618		0.0223881	0.0843373	0.100877	0.110577	0.0798479	0.0824742	0.0800836	0
2	5	10	0.152047	0.115226	0.157895	0.188976	0.133333	0.149496	1		0.108209	0.120482	0.188596	0.120192	0.155894	0.103093	0.148858	1
3	10	15	0.152047	0.123457	0.171053	0.102362	0.161905	0.142165	0.950963		0.0820896	0.144578	0.122807	0.105769	0.0912548	0.14433	0.139694	0.938441
4	15	20	0.157895	0.131687	0.157895	0.11811	0.0857143	0.13026	0.871332		0.0820896	0.108434	0.100877	0.0961538	0.102662	0.134021	0.123352	0.828655
5	20	25	0.163743	0.119342	0.118421	0.133858	0.12381	0.131835	0.881863		0.0783582	0.060241	0.0789474	0.0961538	0.102662	0.14433	0.123858	0.832054
6	25	30	0.0935673	0.106996	0.131579	0.0944882	0.0761905	0.100564	0.67269		0.0708955	0.144578	0.0614035	0.0961538	0.0646388	0.0618557	0.102313	0.687323
7	30	35	0.0643275	0.0823045	0.0592105	0.110236	0.0666667	0.0765491	0.512049		0.0970149	0.0481928	0.0570175	0.0480769	0.0418251	0.123711	0.0796045	0.534769
8	35	40	0.0643275	0.0411523	0.0526316	0.0866142	0.0571429	0.0603737	0.403849		0.0820896	0.0903614	0.0614035	0.0673077	0.0304183	0.0721649	0.0593852	0.39894
9	40	45	0.0467836	0.0534979	0.0526316	0.0393701	0.0571429	0.0498852	0.33369		0.0671642	0.0662651	0.0394737	0.0432692	0.0418251	0.0412371	0.0506606	0.340329
10	45	50	0.0116959	0.0205761	0.0263158	0.0393701	0.0380952	0.0272106	0.182016		0.0410448	0.0421687	0.0350877	0.0528846	0.0494297	0.0103093	0.0310893	0.208853
11	50	55	0.0116959	0.0329218	0	0.00787402	0.0285714	0.0162126	0.108449		0.0447761	0.0180723	0.0263158	0.0432692	0.0304183	0.0103093	0.0173418	0.116499
12	55	60	0	0.0123457	0.00657895	0.00787402	0	0.00535973	0.0358521		0.0335821	0.0120482	0.0219298	0.0240385	0.0228137	0	0.00669966	0.0450071
13	60	65	0.0116959	0.0123457	0.00657895	0	0.00952381	0.00802887	0.0537064		0.0261194	0.0060241	0.0263158	0.0192308	0.0228137	0.0103093	0.00711211	0.0477779
14	65	70	0.00584795	0.00411523	0.00657895	0.00787402	0	0.00488323	0.0326647		0.0298507	0.0120482	0.00877193	0.0336538	0.0152091	0	0.00464205	0.0311845
15	70	75	0.00584795	0.00823045	0	0	0.00952381	0.00472044	0.0315758		0.0261194	0.0180723	0.00438596	0.0240385	0.0190114	0.0206186	0.00443857	0.0298175
16	75	80	0.00584795	0.00823045	0	0	0.00952381	0.00472044	0.0315758		0.0223881	0.0060241	0	0.00961538	0.0304183	0.0206186	0.00443857	0.0298175
17	80	85	0	0.0164609	0	0	0	0.00329218	0.0220219		0.00373134	0	0	0.00961538	0.026616	0.0206186	0.00411523	0.0276454
18	85	90	0	0.00411523	0	0	0.00952381	0.00272781	0.0182467		0.0149254	0	0	0	0.0228137	0	0.00340976	0.0229062
19	90	95	0	0	0	0	0	0	0		0.00746269	0.0060241	0.0131579	0	0.0152091	0	0	0
20	95	100	0	0	0	0	0	0	0		0.00746269	0	0	0	0.0228137	0	0	0
21	100	105	0	0	0	0	0	0	0		0.00373134	0	0	0	0.00760456	0	0	0
22	105	110	0	0	0	0	0	0	0		0.0261194	0	0.00438596	0	0	0	0	0
23	110	115	0	0	0	0	0	0	0		0.00746269	0.0120482	0.0131579	0	0.00380228	0	0	0
24	115	120	0	0	0	0	0	0	0		0.0149254	0	0	0	0	0	0	0
25	120	125	0	0	0	0	0	0	0		0	0	0	0	0	0	0	0
26	125	130	0	0	0	0	0	0	0		0	0	0.0131579	0	0	0	0	0
27	130	135	0	0	0	0	0	0	0		0	0	0.00877193	0	0	0	0	0
28	135	140	0	0	0	0	0	0	0		0	0	0.00438596	0	0	0	0	0
29	140	145	0	0	0	0	0	0	0		0	0	0.00438596	0	0	0	0	0
30	145	150	0	0	0	0	0	0	0		0	0	0	0	0	0	0	0
31	150	155	0	0	0	0	0	0	0		0	0	0	0	0	0	0	0
32	155	160	0	0	0	0	0	0	0		0	0	0.00438596	0	0	0	0	0
33	160	165	0	0	0	0	0	0	0		0	0	0	0	0	0	0	0
34	165	170	0	0	0	0	0	0	0		0	0	0	0	0	0	0	0
35	170	175	0	0	0	0	0	0	0		0	0	0	0	0	0	0	0
36	175	180	0	0	0	0	0	0	0		0	0	0	0	0	0	0	0
37	180	185	0	0	0	0	0	0	0		0	0	0	0	0	0	0	0
38	185	190	0	0	0	0	0	0	0		0	0	0	0	0	0	0	0
39	190	195	0	0	0	0	0	0	0		0	0	0	0	0	0	0	0
40	195	200	0	0	0	0	0	0	0		0	0	0	0	0	0	0	0
41	200	205	0	0	0	0	0	0	0		0	0	0	0	0	0	0	0
42	205	210	0	0	0	0	0	0	0		0	0	0	0	0	0	0	0
43	210	215	0	0	0	0	0	0	0		0	0	0	0	0	0	0	0
44	215	220	0	0	0	0	0	0	0		0	0	0	0	0	0	0	0
45	220	225	0	0	0	0	0	0	0		0	0	0	0	0	0	0	0
46	225	230	0	0	0	0	0	0	0		0	0	0	0	0	0	0	0
47	230	235	0	0	0	0	0	0	0		0	0	0	0	0	0	0	0
48	235	240	0	0	0	0	0	0	0		0	0	0	0	0	0	0	0
49	240	245	0	0	0	0	0	0	0		0	0	0	0	0	0	0	0
50	245	250	0	0	0	0	0	0	0		0	0	0	0	0	0	0	0
51	250	255	0	0	0	0	0	0	0		0	0	0	0	0	0	0	0
52	255	260	0	0	0	0	0	0	0		0	0	0	0	0	0	0	0
53	260	265	0	0	0	0	0	0	0		0	0	0	0	0	0	0	0
54	265	270	0	0	0	0	0	0	0		0	0	0	0	0	0	0	0
55	270	275	0	0	0	0	0	0	0		0	0	0	0	0	0	0	0
56	275	280	0	0	0	0	0	0	0		0	0	0	0	0	0	0	0
57	280	285	0	0	0	0	0	0	0		0	0	0	0	0	0	0	0
58	285	290	0	0	0	0	0	0	0		0	0	0	0	0	0	0	0
59	290	295	0	0	0	0	0	0	0		0	0	0	0	0	0	0	0
60	295	300	0	0	0	0	0	0	0		0	0	0	0	0	0	0	0
61	300	305	0	0	0	0	0	0	0		0	0	0	0	0	0	0	0
62	305	310	0	0	0	0	0	0	0		0	0	0	0	0	0	0	0
63	310	315	0	0	0	0	0	0	0		0	0	0	0	0	0	0	0
64	315	320	0	0	0	0	0	0	0		0	0	0	0	0	0	0	0
65	320	325	0	0	0	0	0	0	0		0	0	0	0	0	0	0	0
66	325	330	0	0	0	0	0	0	0		0	0	0	0	0	0	0	0
67	330	335	0	0	0	0	0	0	0		0	0	0	0	0	0	0	0
68	335	340	0	0	0	0	0	0	0		0	0	0	0	0	0	0	0
69	340	345	0	0	0	0	0	0	0		0	0	0	0	0	0	0	0
70	345	350	0	0	0	0	0	0	0		0	0	0	0	0	0	0	0
71	350	355	0	0	0	0	0	0	0		0	0	0	0	0	0	0	0
72	355	360	0	0	0	0	0	0	0		0	0	0	0	0	0	0	0
73	360	365	0	0	0	0	0	0	0		0	0	0	0	0	0	0	0
74	365	370	0	0	0	0	0	0	0		0	0	0	0	0	0	0	0
75	370	375	0	0	0	0	0	0	0		0	0	0	0	0	0	0	0
76	375	380	0	0	0	0	0	0	0		0	0	0	0	0	0	0	0
77	380	385	0	0	0	0	0	0	0		0	0	0	0	0	0	0	0
78	385	390	0	0	0	0	0	0	0		0	0	0	0	0	0	0	0
79	390	395	0	0	0	0	0	0	0		0	0	0	0	0	0	0	0
80	395	400	0	0	0	0	0	0	0		0	0	0	0	0	0	0	0
81	400	405	0	0	0	0	0	0	0		0	0	0	0	0	0	0	0
82	405	410	0	0	0	0	0	0	0		0	0	0	0	0	0	0	0
83	410	415	0	0	0	0	0	0	0		0	0	0	0	0	0	0	0
84	415	420	0	0	0	0	0	0	0		0	0	0	0	0	0	0	0
85	420	425	0	0	0	0	0	0	0		0	0	0	0	0	0	0	0
86	425	430	0	0	0	0	0	0	0		0	0	0	0	0	0	0	0
87	430	435	0	0	0	0	0	0	0		0	0	0	0	0	0	0	0
88	435	440	0	0	0	0	0	0	0		0	0	0	0	0	0	0	0
89	440	445	0	0	0	0	0	0	0		0	0	0	0	0	0	0	0
90	445	450	0	0	0	0	0	0	0		0	0	0	0	0	0	0	0
91	450	455	0	0	0	0	0	0	0		0	0	0	0	0	0	0	0
92	455	460	0	0	0	0	0	0	0		0	0	0	0	0	0	0	0
93	460	465	0	0	0	0	0	0	0		0	0	0	0	0	0	0	0
94	465	470	0	0	0	0	0	0	0		0	0	0	0	0	0	0	0
95	470	475	0	0	0	0	0	0	0		0	0	0	0	0	0	0	0
96	475	480	0	0	0	0	0	0	0		0	0	0	0	0	0	0	0
97	480	485	0	0	0	0	0	0	0		0	0	0	0	0	0	0	0
98	485	490	0	0	0	0	0	0	0		0	0	0	0	0	0	0	0
99	490	495	0	0	0	0	0	0	0		0	0	0	0	0	0	0	0
100	495	500	0	0	0	0	0	0	0		0	0	0	0	0	0	0	0
P7
			WT P7						SnTg P7
Bin#	um (lower end)	um (upper end)	WT-1	WT-2	WT-3	Mean (P)	P/Pmax		SnTg-1	SnTg-2	SnTg-3	Mean (P)	P/Pmax
1	0	5	0.0199203	0	0.0684211	0.0294471	0.242143		0.0507937	0.212245	0.0866667	0.116568	0.707886
2	5	10	0.123506	0.101852	0.139474	0.121611	1		0.0761905	0.22449	0.193333	0.164671	1
3	10	15	0.0996016	0.111111	0.128947	0.11322	0.931005		0.0698413	0.179592	0.133333	0.127589	0.77481
4	15	20	0.0717131	0.12963	0.121053	0.107465	0.883683		0.0666667	0.118367	0.113333	0.0994558	0.603966
5	20	25	0.0876494	0.0833333	0.107895	0.0929592	0.764401		0.0761905	0.0571429	0.0866667	0.0733333	0.445332
6	25	30	0.0996016	0.0833333	0.102632	0.0951888	0.782735		0.104762	0.0571429	0.08	0.0806349	0.489672
7	30	35	0.0756972	0.101852	0.0842105	0.0872532	0.717481		0.0793651	0.0367347	0.04	0.0520333	0.315983
8	35	40	0.0996016	0.0740741	0.0710526	0.0815761	0.670798		0.0857143	0.0244898	0.0533333	0.0545125	0.331038
9	40	45	0.0756972	0.0833333	0.0789474	0.079326	0.652295		0.0444444	0.0326531	0.0333333	0.0368103	0.223538
10	45	50	0.0517928	0.0555556	0.0473684	0.0515723	0.424077		0.047619	0.0163265	0.0133333	0.0257596	0.156431
11	50	55	0.063745	0.037037	0.0342105	0.0449975	0.370013		0.0412698	0.0163265	0.02	0.0258655	0.157073
12	55	60	0.0398406	0.0185185	0.0157895	0.0247162	0.203241		0.0444444	0.0122449	0.02	0.0255631	0.155237
13	60	65	0.0358566	0.0277778	0	0.0212115	0.174421		0.0539683	0	0.04	0.0313228	0.190214
14	65	70	0.0358566	0.0185185	0	0.018125	0.149042		0.0380952	0	0.0333333	0.0238095	0.144588
15	70	75	0.0159363	0.0277778	0	0.0145713	0.11982		0.0222222	0.00816327	0.02	0.0167952	0.101992
16	75	80	0.00398406	0.0185185	0	0.00750086	0.0616794		0.0126984	0	0.0133333	0.00867725	0.0526944
17	80	85	0	0.0185185	0	0.00617284	0.0507591		0.0126984	0	0.0133333	0.00867725	0.0526944
18	85	90	0	0.00925926	0	0.00308642	0.0253795		0.0126984	0.00408163	0.00666667	0.00781557	0.0474617
19	90	95	0	0	0	0	0		0.0222222	0	0	0.00740741	0.044983
20	95	100	0	0	0	0	0		0.0253968	0	0	0.00846561	0.0514092
21	100	105	0	0	0	0	0		0.0031746	0	0	0.0010582	0.00642615
22	105	110	0	0	0	0	0		0.00634921	0	0	0.0021164	0.0128523
23	110	115	0	0	0	0	0		0.0031746	0	0	0.0010582	0.00642615
24	115	120	0	0	0	0	0		0	0	0	0	0
25	120	125	0	0	0	0	0		0	0	0	0	0
26	125	130	0	0	0	0	0		0	0	0	0	0
27	130	135	0	0	0	0	0		0	0	0	0	0
28	135	140	0	0	0	0	0		0	0	0	0	0
29	140	145	0	0	0	0	0		0	0	0	0	0
30	145	150	0	0	0	0	0		0	0	0	0	0
31	150	155	0	0	0	0	0		0	0	0	0	0
32	155	160	0	0	0	0	0		0	0	0	0	0
33	160	165	0	0	0	0	0		0	0	0	0	0
34	165	170	0	0	0	0	0		0	0	0	0	0
35	170	175	0	0	0	0	0		0	0	0	0	0
36	175	180	0	0	0	0	0		0	0	0	0	0
37	180	185	0	0	0	0	0		0	0	0	0	0
38	185	190	0	0	0	0	0		0	0	0	0	0
39	190	195	0	0	0	0	0		0	0	0	0	0
40	195	200	0	0	0	0	0		0	0	0	0	0
41	200	205	0	0	0	0	0		0	0	0	0	0
42	205	210	0	0	0	0	0		0	0	0	0	0
43	210	215	0	0	0	0	0		0	0	0	0	0
44	215	220	0	0	0	0	0		0	0	0	0	0
45	220	225	0	0	0	0	0		0	0	0	0	0
46	225	230	0	0	0	0	0		0	0	0	0	0
47	230	235	0	0	0	0	0		0	0	0	0	0
48	235	240	0	0	0	0	0		0	0	0	0	0
49	240	245	0	0	0	0	0		0	0	0	0	0
50	245	250	0	0	0	0	0		0	0	0	0	0
51	250	255	0	0	0	0	0		0	0	0	0	0
52	255	260	0	0	0	0	0		0	0	0	0	0
53	260	265	0	0	0	0	0		0	0	0	0	0
54	265	270	0	0	0	0	0		0	0	0	0	0
55	270	275	0	0	0	0	0		0	0	0	0	0
56	275	280	0	0	0	0	0		0	0	0	0	0
57	280	285	0	0	0	0	0		0	0	0	0	0
58	285	290	0	0	0	0	0		0	0	0	0	0
59	290	295	0	0	0	0	0		0	0	0	0	0
60	295	300	0	0	0	0	0		0	0	0	0	0
61	300	305	0	0	0	0	0		0	0	0	0	0
62	305	310	0	0	0	0	0		0	0	0	0	0
63	310	315	0	0	0	0	0		0	0	0	0	0
64	315	320	0	0	0	0	0		0	0	0	0	0
65	320	325	0	0	0	0	0		0	0	0	0	0
66	325	330	0	0	0	0	0		0	0	0	0	0
67	330	335	0	0	0	0	0		0	0	0	0	0
68	335	340	0	0	0	0	0		0	0	0	0	0
69	340	345	0	0	0	0	0		0	0	0	0	0
70	345	350	0	0	0	0	0		0	0	0	0	0
71	350	355	0	0	0	0	0		0	0	0	0	0
72	355	360	0	0	0	0	0		0	0	0	0	0
73	360	365	0	0	0	0	0		0	0	0	0	0
74	365	370	0	0	0	0	0		0	0	0	0	0
75	370	375	0	0	0	0	0		0	0	0	0	0
76	375	380	0	0	0	0	0		0	0	0	0	0
77	380	385	0	0	0	0	0		0	0	0	0	0
78	385	390	0	0	0	0	0		0	0	0	0	0
79	390	395	0	0	0	0	0		0	0	0	0	0
80	395	400	0	0	0	0	0		0	0	0	0	0
81	400	405	0	0	0	0	0		0	0	0	0	0
82	405	410	0	0	0	0	0		0	0	0	0	0
83	410	415	0	0	0	0	0		0	0	0	0	0
84	415	420	0	0	0	0	0		0	0	0	0	0
85	420	425	0	0	0	0	0		0	0	0	0	0
86	425	430	0	0	0	0	0		0	0	0	0	0
87	430	435	0	0	0	0	0		0	0	0	0	0
88	435	440	0	0	0	0	0		0	0	0	0	0
89	440	445	0	0	0	0	0		0	0	0	0	0
90	445	450	0	0	0	0	0		0	0	0	0	0
91	450	455	0	0	0	0	0		0	0	0	0	0
92	455	460	0	0	0	0	0		0	0	0	0	0
93	460	465	0	0	0	0	0		0	0	0	0	0
94	465	470	0	0	0	0	0		0	0	0	0	0
95	470	475	0	0	0	0	0		0	0	0	0	0
96	475	480	0	0	0	0	0		0	0	0	0	0
97	480	485	0	0	0	0	0		0	0	0	0	0
98	485	490	0	0	0	0	0		0	0	0	0	0
99	490	495	0	0	0	0	0		0	0	0	0	0
100	495	500	0	0	0	0	0		0	0	0	0	0
P5
			WT P5					SnTg P5
Bin#	um (lower end)	um (upper end)	WT-1	WT-2	Mean (P)	P/Pmax		SnTg-1	SnTg-2	SnTg-3	Mean (P)	P/Pmax
1	0	5	0.0926966	0.10101	0.0968534	0.696941		0.0406321	0.0221729	0	0.020935	0.151707
2	5	10	0.143258	0.13468	0.138969	1		0.182844	0.121951	0.0901961	0.131664	0.954112
3	10	15	0.129213	0.148148	0.138681	0.997924		0.167043	0.168514	0.0784314	0.137996	1
4	15	20	0.115169	0.121212	0.11819	0.850478		0.151242	0.161863	0.0941176	0.135741	0.983654
5	20	25	0.0898876	0.175084	0.132486	0.953347		0.160271	0.161863	0.0823529	0.134829	0.977047
6	25	30	0.0870787	0.111111	0.0990949	0.71307		0.115124	0.101996	0.0941176	0.103746	0.751802
7	30	35	0.0898876	0.0875421	0.0887149	0.638378		0.0835214	0.110865	0.0862745	0.0935536	0.677943
8	35	40	0.109551	0.047138	0.0783443	0.563753		0.0586907	0.059867	0.0862745	0.0682774	0.494777
9	40	45	0.0533708	0.020202	0.0367864	0.264709		0.020316	0.0421286	0.101961	0.0548018	0.397125
10	45	50	0.0280899	0.016835	0.0224625	0.161636		0.0112867	0.0310421	0.105882	0.0494037	0.358008
11	50	55	0.0224719	0.00673401	0.014603	0.10508		0.00902935	0.00443459	0.0666667	0.0267102	0.193557
12	55	60	0.0140449	0.003367	0.00870597	0.0626467		0	0.00665188	0.027451	0.0113676	0.0823763
13	60	65	0.0140449	0.003367	0.00870597	0.0626467		0	0.00665188	0.0352941	0.013982	0.101322
14	65	70	0.00842697	0.016835	0.012631	0.0908905		0	0	0.0156863	0.00522876	0.0378906
15	70	75	0.00280899	0	0.00140449	0.0101065		0	0	0.0117647	0.00392157	0.0284179
16	75	80	0	0.00673401	0.003367	0.0242284		0	0	0.0196078	0.00653595	0.0473632
17	80	85	0	0	0	0		0	0	0.00392157	0.00130719	0.00947265
18	85	90	0	0	0	0		0	0	0	0	0
19	90	95	0	0	0	0		0	0	0	0	0
20	95	100	0	0	0	0		0	0	0	0	0
21	100	105	0	0	0	0		0	0	0	0	0
22	105	110	0	0	0	0		0	0	0	0	0
23	110	115	0	0	0	0		0	0	0	0	0
24	115	120	0	0	0	0		0	0	0	0	0
25	120	125	0	0	0	0		0	0	0	0	0
26	125	130	0	0	0	0		0	0	0	0	0
27	130	135	0	0	0	0		0	0	0	0	0
28	135	140	0	0	0	0		0	0	0	0	0
29	140	145	0	0	0	0		0	0	0	0	0
30	145	150	0	0	0	0		0	0	0	0	0
31	150	155	0	0	0	0		0	0	0	0	0
32	155	160	0	0	0	0		0	0	0	0	0
33	160	165	0	0	0	0		0	0	0	0	0
34	165	170	0	0	0	0		0	0	0	0	0
35	170	175	0	0	0	0		0	0	0	0	0
36	175	180	0	0	0	0		0	0	0	0	0
37	180	185	0	0	0	0		0	0	0	0	0
38	185	190	0	0	0	0		0	0	0	0	0
39	190	195	0	0	0	0		0	0	0	0	0
40	195	200	0	0	0	0		0	0	0	0	0
41	200	205	0	0	0	0		0	0	0	0	0
42	205	210	0	0	0	0		0	0	0	0	0
43	210	215	0	0	0	0		0	0	0	0	0
44	215	220	0	0	0	0		0	0	0	0	0
45	220	225	0	0	0	0		0	0	0	0	0
46	225	230	0	0	0	0		0	0	0	0	0
47	230	235	0	0	0	0		0	0	0	0	0
48	235	240	0	0	0	0		0	0	0	0	0
49	240	245	0	0	0	0		0	0	0	0	0
50	245	250	0	0	0	0		0	0	0	0	0
51	250	255	0	0	0	0		0	0	0	0	0
52	255	260	0	0	0	0		0	0	0	0	0
53	260	265	0	0	0	0		0	0	0	0	0
54	265	270	0	0	0	0		0	0	0	0	0
55	270	275	0	0	0	0		0	0	0	0	0
56	275	280	0	0	0	0		0	0	0	0	0
57	280	285	0	0	0	0		0	0	0	0	0
58	285	290	0	0	0	0		0	0	0	0	0
59	290	295	0	0	0	0		0	0	0	0	0
60	295	300	0	0	0	0		0	0	0	0	0
61	300	305	0	0	0	0		0	0	0	0	0
62	305	310	0	0	0	0		0	0	0	0	0
63	310	315	0	0	0	0		0	0	0	0	0
64	315	320	0	0	0	0		0	0	0	0	0
65	320	325	0	0	0	0		0	0	0	0	0
66	325	330	0	0	0	0		0	0	0	0	0
67	330	335	0	0	0	0		0	0	0	0	0
68	335	340	0	0	0	0		0	0	0	0	0
69	340	345	0	0	0	0		0	0	0	0	0
70	345	350	0	0	0	0		0	0	0	0	0
71	350	355	0	0	0	0		0	0	0	0	0
72	355	360	0	0	0	0		0	0	0	0	0
73	360	365	0	0	0	0		0	0	0	0	0
74	365	370	0	0	0	0		0	0	0	0	0
75	370	375	0	0	0	0		0	0	0	0	0
76	375	380	0	0	0	0		0	0	0	0	0
77	380	385	0	0	0	0		0	0	0	0	0
78	385	390	0	0	0	0		0	0	0	0	0
79	390	395	0	0	0	0		0	0	0	0	0
80	395	400	0	0	0	0		0	0	0	0	0
81	400	405	0	0	0	0		0	0	0	0	0
82	405	410	0	0	0	0		0	0	0	0	0
83	410	415	0	0	0	0		0	0	0	0	0
84	415	420	0	0	0	0		0	0	0	0	0
85	420	425	0	0	0	0		0	0	0	0	0
86	425	430	0	0	0	0		0	0	0	0	0
87	430	435	0	0	0	0		0	0	0	0	0
88	435	440	0	0	0	0		0	0	0	0	0
89	440	445	0	0	0	0		0	0	0	0	0
90	445	450	0	0	0	0		0	0	0	0	0
91	450	455	0	0	0	0		0	0	0	0	0
92	455	460	0	0	0	0		0	0	0	0	0
93	460	465	0	0	0	0		0	0	0	0	0
94	465	470	0	0	0	0		0	0	0	0	0
95	470	475	0	0	0	0		0	0	0	0	0
96	475	480	0	0	0	0		0	0	0	0	0
97	480	485	0	0	0	0		0	0	0	0	0
98	485	490	0	0	0	0		0	0	0	0	0
99	490	495	0	0	0	0		0	0	0	0	0
100	495	500	0	0	0	0		0	0	0	0	0
P3
			WT P3					SnTg P3
Bin#	um (lower end)	um (upper end)	WT-1	WT-2	Mean (P)	P/Pmax		SnTg-1	SnTg-2	SnTg-3	Mean (P)	P/Pmax
1	0	5	0.163636	0.0586081	0.111122	0.552392		0.0657895	0.0569948	0.0733945	0.0653929	0.289839
2	5	10	0.248485	0.153846	0.201166	1		0.25	0.158031	0.211009	0.206347	0.914586
3	10	15	0.175758	0.175824	0.175791	0.873862		0.302632	0.163212	0.211009	0.225618	1
4	15	20	0.163636	0.175824	0.16973	0.843734		0.1875	0.15544	0.155963	0.166301	0.737093
5	20	25	0.127273	0.157509	0.142391	0.70783		0.121711	0.119171	0.137615	0.126165	0.5592
6	25	30	0.0787879	0.113553	0.0961705	0.478067		0.0394737	0.0906736	0.0825688	0.0709054	0.314272
7	30	35	0.0121212	0.0695971	0.0408591	0.203112		0.0230263	0.0751295	0.0733945	0.0571834	0.253453
8	35	40	0.0242424	0.047619	0.0359307	0.178613		0.00328947	0.0621762	0.0458716	0.0371124	0.164492
9	40	45	0	0.014652	0.00732601	0.0364178		0.00328947	0.0336788	0.00917431	0.0153808	0.0681722
10	45	50	0.00606061	0.014652	0.0103563	0.0514815		0.00328947	0.0284974	0	0.0105956	0.0469627
11	50	55	0	0.010989	0.00549451	0.0273134		0	0.0259067	0	0.00863558	0.0382753
12	55	60	0	0	0	0		0	0.0103627	0	0.00345423	0.0153101
13	60	65	0	0	0	0		0	0.015544	0	0.00518135	0.0229652
14	65	70	0	0	0	0		0	0	0	0	0
15	70	75	0	0.00732601	0.003663	0.0182089		0	0.00259067	0	0.000863558	0.00382753
16	75	80	0	0	0	0		0	0.00259067	0	0.000863558	0.00382753
17	80	85	0	0	0	0		0	0	0	0	0
18	85	90	0	0	0	0		0	0	0	0	0
19	90	95	0	0	0	0		0	0	0	0	0
20	95	100	0	0	0	0		0	0	0	0	0
21	100	105	0	0	0	0		0	0	0	0	0
22	105	110	0	0	0	0		0	0	0	0	0
23	110	115	0	0	0	0		0	0	0	0	0
24	115	120	0	0	0	0		0	0	0	0	0
25	120	125	0	0	0	0		0	0	0	0	0
26	125	130	0	0	0	0		0	0	0	0	0
27	130	135	0	0	0	0		0	0	0	0	0
28	135	140	0	0	0	0		0	0	0	0	0
29	140	145	0	0	0	0		0	0	0	0	0
30	145	150	0	0	0	0		0	0	0	0	0
31	150	155	0	0	0	0		0	0	0	0	0
32	155	160	0	0	0	0		0	0	0	0	0
33	160	165	0	0	0	0		0	0	0	0	0
34	165	170	0	0	0	0		0	0	0	0	0
35	170	175	0	0	0	0		0	0	0	0	0
36	175	180	0	0	0	0		0	0	0	0	0
37	180	185	0	0	0	0		0	0	0	0	0
38	185	190	0	0	0	0		0	0	0	0	0
39	190	195	0	0	0	0		0	0	0	0	0
40	195	200	0	0	0	0		0	0	0	0	0
41	200	205	0	0	0	0		0	0	0	0	0
42	205	210	0	0	0	0		0	0	0	0	0
43	210	215	0	0	0	0		0	0	0	0	0
44	215	220	0	0	0	0		0	0	0	0	0
45	220	225	0	0	0	0		0	0	0	0	0
46	225	230	0	0	0	0		0	0	0	0	0
47	230	235	0	0	0	0		0	0	0	0	0
48	235	240	0	0	0	0		0	0	0	0	0
49	240	245	0	0	0	0		0	0	0	0	0
50	245	250	0	0	0	0		0	0	0	0	0
51	250	255	0	0	0	0		0	0	0	0	0
52	255	260	0	0	0	0		0	0	0	0	0
53	260	265	0	0	0	0		0	0	0	0	0
54	265	270	0	0	0	0		0	0	0	0	0
55	270	275	0	0	0	0		0	0	0	0	0
56	275	280	0	0	0	0		0	0	0	0	0
57	280	285	0	0	0	0		0	0	0	0	0
58	285	290	0	0	0	0		0	0	0	0	0
59	290	295	0	0	0	0		0	0	0	0	0
60	295	300	0	0	0	0		0	0	0	0	0
61	300	305	0	0	0	0		0	0	0	0	0
62	305	310	0	0	0	0		0	0	0	0	0
63	310	315	0	0	0	0		0	0	0	0	0
64	315	320	0	0	0	0		0	0	0	0	0
65	320	325	0	0	0	0		0	0	0	0	0
66	325	330	0	0	0	0		0	0	0	0	0
67	330	335	0	0	0	0		0	0	0	0	0
68	335	340	0	0	0	0		0	0	0	0	0
69	340	345	0	0	0	0		0	0	0	0	0
70	345	350	0	0	0	0		0	0	0	0	0
71	350	355	0	0	0	0		0	0	0	0	0
72	355	360	0	0	0	0		0	0	0	0	0
73	360	365	0	0	0	0		0	0	0	0	0
74	365	370	0	0	0	0		0	0	0	0	0
75	370	375	0	0	0	0		0	0	0	0	0
76	375	380	0	0	0	0		0	0	0	0	0
77	380	385	0	0	0	0		0	0	0	0	0
78	385	390	0	0	0	0		0	0	0	0	0
79	390	395	0	0	0	0		0	0	0	0	0
80	395	400	0	0	0	0		0	0	0	0	0
81	400	405	0	0	0	0		0	0	0	0	0
82	405	410	0	0	0	0		0	0	0	0	0
83	410	415	0	0	0	0		0	0	0	0	0
84	415	420	0	0	0	0		0	0	0	0	0
85	420	425	0	0	0	0		0	0	0	0	0
86	425	430	0	0	0	0		0	0	0	0	0
87	430	435	0	0	0	0		0	0	0	0	0
88	435	440	0	0	0	0		0	0	0	0	0
89	440	445	0	0	0	0		0	0	0	0	0
90	445	450	0	0	0	0		0	0	0	0	0
91	450	455	0	0	0	0		0	0	0	0	0
92	455	460	0	0	0	0		0	0	0	0	0
93	460	465	0	0	0	0		0	0	0	0	0
94	465	470	0	0	0	0		0	0	0	0	0
95	470	475	0	0	0	0		0	0	0	0	0
96	475	480	0	0	0	0		0	0	0	0	0
97	480	485	0	0	0	0		0	0	0	0	0
98	485	490	0	0	0	0		0	0	0	0	0
99	490	495	0	0	0	0		0	0	0	0	0
100	495	500	0	0	0	0		0	0	0	0	0

## Sheet: Fig S1A
WT	SnTg
39.88	48.67
31.34	68.06
20.23	56.91
16.17	55.32
22.39	48.7
44.27	70.75
16.63	52
20.95	64.64
24.27	54.45
21.4	28.15
26.01	43.17
	29.34

## Sheet: Fig S1B
WT	SnTg
33.63	11.13
17.16	13.82
11.06	16.99
4.18	17.17
5.34	16.42
8.68	4.71
14.16	9.55
13.11	18.22
7.86	11.93
7.88	9.78
10.72	8.61
	7.35

## Sheet: Fig S1D
WT	SnTg
16.73	41.06
20.15	57.64
18.34	51.68
16.32	50.88
21.9	44.29
23.38	28.04
20.9	26.88
23.02	42
42.79	71.07
19.99	53.37
24.23	60.22
	56.09

## Sheet: Fig S1E
WT	SnTg
9.24	2.94
7.09	2.38
4.53	4.71
1.94	4.81
2.09	4.71
3.55	3.2
3.81	4.35
4.39	3.71
7.26	1.11
8.81	3.01
6.78	4.28
	3.5

## Sheet: Fig S1F
WT	SnTg
20.77	5.74
7.09	8.38
2.74	7.36
0.91	6.26
1.45	6.07
7.26	3.36
3.05	5.55
4.38	12.24
1.7	7.21
1.31	1.84
3.44	2.17
	1.94

## Sheet: Fig S1G
WT	SnTg
53.26	50.25
65.67	31.6
73.55	36.17
79.03	37.97
72.42	44.61
42.59	22.82
68.12	38.04
64.56	23.24
70.99	33.16
73.77	66.92
68.78	66.15
	52.12

[truncated: 46 more sheets: Fig S1H, Fig S1I, Fig S1K, Fig S1M, Fig 2B, Fig 2C, Fig 2E, Fig 2F, Fig 2H, Fig 2I, Fig S2B, Fig S2C, Fig S2E, Fig S2J, Fig S2K, Fig S2L, Fig 3A, Fig 3B, Fig 3E, Fig 3G …]
